# Supplementary material for: Interplay between bacterial 5′-NAD-RNA decapping hydrolase NudC and DEAD-box RNA helicase CsdA in stress responses
Source: mSystems. 2023 Sep 14;8(5):e00718-23. doi: 10.1128/msystems.00718-23 (PMC10654059; doi:10.1128/msystems.00718-23)
Supplement: Data S1 — Results of UPLC-MSE analysis of NudC interactome. [file msystems.00718-23-s0001.xlsx]

## Sheet: Sheet1
	Data file S1. Results of UPLC-MSE analysis of NudC interactome.
	Protein group	Accession number	Protein description	Amount of MS-detected protein (fmol) after incubation with added NudC-His								Amount of MS-detected protein (fmol) after incubation with expressed NudC-His
					16°C				37°C				16°C			37°C
				1	2	3	Av	1	2	3	Av	1	2	3	Av	1	2	3	Av
	RNA degradosome	A0A140N4Y7	DeaD helicase	16.41	9.94	10.46	12.27	2.36	1.97	1.53	1.95333	5.79	5.38	2.5	4.55667	1.49	7.72	0.58	3.26333
		A0A140NGK1	RNA chaperone protein Hfq	-	-	-	-	-	-	-	-	0.55	0.97	0.61	0.71	0.64	0.63	0.76	0.676667
		A0A140N5F4	Polyribonucleotide nucleotidyltransferase	1.3	-	0.74	0.68	-	-	-	-	1.09	1.53	1.21	1.27667	-	-	-	-
	Stress-response chaperones	A0A140N9U7	Cold-shock chaperone protein YdfK	6.65	4.08	3.53	4.75333	-	-	-	-	20.03	16.07	2.94	13.0133	-	-	-	-
		A0A140NCD4	UspA domain protein UspG	3.4	-	-	1.13	0.91	1.03	-	0.65	2.97	1.19	0.31	1.49	3.4	4.21	0.88	2.83
	Protein-folding chaperones	A0A140NET2	Trigger factor	14.98	-	-	4.99	-	-	-	-	96.76	40.45	-	45.74	44.32	51.33	-	31.88
		A0A140NFZ9	Chaperone protein DnaJ	11.34	6.02	39.63	18.9967	11.24	10.8	2.41	8.15	-	-	-	-	2.38	1.95	1.17	1.83333
		A0A140N6A5	Chaperone protein ClpB	-	-	-	-	-	-	-	-	0.81	0.63	-	0.48	0.94	1.11	-	0.68
		A0A140ND61	Chaperone protein HtpG	-	-	-	-	-	-	-	-	1.52	1.12	-	0.88	1.2	1.04	-	0.75
		A0A140N1Q5	Small heat shock protein IbpA	1.25	-	0.98	0.74	3.29	2.21	1.21	2.23667	-	-	-	-	-	-	-	-
	Transcription	A0A140NF01	Transcription termination factor Rho	1.13	-	-	0.38	1.22	0.61	0.54	0.79	-	-	-	-	0.9	5.07	0.84	2.27
	Translation	A0A140NFM7	50 S ribosome subunit protein L1	12.63	6.62	4.52	7.92333	10.76	8.54	3.64	7.64667	8.17	6.15	2.91	5.74333	15.84	11.82	4.51	10.7233
		A0A140N7J1	50 S ribosome subunit protein L2	18.58	10.67	10.33	13.1933	17.78	13.22	6.51	12.5033	13.92	14.89	12.49	13.7667	24.57	17.87	8.66	17.0333
		A0A140N3G7	50 S ribosome subunit protein L3	21.01	11.51	9.63	14.05	10.59	7.55	4.23	7.45667	17.95	16.35	7.9	14.0667	22.54	16.75	12.22	17.17
		A0A140N5K8	50 S ribosome subunit protein L4	11.1	5.02	5.55	7.22333	10.12	7.18	3.94	7.08	9.4	7.26	4.6	7.08667	14	11.32	7.28	10.8667
		A0A140NDV1	50 S ribosome subunit protein L9	9.67	7.14	4.41	7.07333	10.98	9.62	3.18	7.92667	10.07	7.94	3.67	7.22667	13.34	10.33	6.41	10.0267
		A0A140NDB6	50 S ribosome subunit protein L10	3.72	1.68	1.76	2.38667	4.46	3.22	2.85	3.51	-	-	-	-	-	-	-	-
		A0A140NF32	51 S ribosome subunit protein L11	2.47	1.05	1.14	1.55333	2.72	2	1.67	2.13	0.56	-	-	0.19	0.4	0.35	-	0.25
		A0A140N598	49 S ribosome subunit protein L13	2.74	1.07	-	1.27	1.34	1.2	-	0.85	2.34	1.96	-	1.43	3.2	2.55	-	1.92
		A0A140N711	50 S ribosome subunit protein L15	11.83	5.43	5.69	7.65	13.09	11.44	6.37	10.3	8.06	6.44	6.74	7.08	17.92	13.8	5.27	12.33
		A0A140N6Z2	50 S ribosome subunit protein L16	5.27	2.27	1.85	3.13	4.23	3.75	1.62	3.2	4	3.37	3	3.45667	6.27	5.39	1.84	4.5
		A0A140N4M0	50 S ribosome subunit protein L17	6.63	3.26	3.86	4.58333	7.38	5.87	3.6	5.61667	5.64	5.67	5.45	5.58667	9.76	7.22	5.31	7.43
		A0A140N4L0	50 S ribosome subunit protein L18	1.94	-	1.05	1	1.86	1.43	-	1.1	2.04	1.9	1.21	1.71667	3.18	2.51	1.79	2.49333
		A0A140N6T7	50 S ribosome subunit protein L19	11.54	5.91	5.54	7.66333	7.38	5.69	2.64	5.23667	9.19	8.26	5.85	7.76667	15.82	11.59	6.91	11.44
		A0A140NBS1	50 S ribosome subunit protein L20	5.43	3.8	3.96	4.39667	5.96	4.55	2.93	4.48	3.6	3.84	4.21	3.88333	7.42	5.93	2.69	5.34667
		A0A140N5D7	50 S ribosome subunit protein L21	14.37	8.04	8.4	10.27	12.64	9.2	4.81	8.88333	13.86	12.54	8.89	11.7633	17.96	14.48	10.68	14.3733
		A0A140N2S3	50 S ribosome subunit protein L22	3.43	1.68	0.62	1.91	3.09	2.27	0.77	2.04333	2.83	2.13	-	1.65	4.36	3.27	-	2.54
		C6EGE8	50 S ribosome subunit protein L23	-	-	-	-	-	0.54	-	0.18	-	0.71	-	0.24	1.16	1.06	-	0.74
		A0A140N340	50 S ribosome subunit protein L27	1.04	-	-	0.35	-	-	-	-	1	2.06	-	1.02	1.34	1.11	0.95	1.13333
		A0A140N3L9	50 S ribosome subunit protein L28	1.8	1.29	-	1.03	-	1.22	-	0.41	1.77	1.45	1.33	1.51667	2.3	1.77	-	1.36
		A0A140N7F5	50 S ribosome subunit protein L29	2.61	0.97	-	1.19	-	1.64	-	0.55	-	2.49	2.62	1.7	-	-	8.02	2.67
		A0A140NAZ2	50 S ribosome subunit protein L32	3.65	-	5.93	3.19	-	-	-	-	5.22	11.18	16.73	11.0433	11.03	8.14	7.97	9.04667
		A0A140NHV0	50 S ribosome subunit protein L34	2.18	1.12	-	1.1	2.85	1.64	1.31	1.93333	2.15	1.92	1.74	1.93667	3.43	2.89	2.41	2.91
		A0A140NBA5	30S ribosome subunit protein S1	1.18	-	0.58	0.59	0.6	0.63	-	0.41	4.91	4.38	2.11	3.8	4.9	4.47	3.39	4.25333
		A0A140NFK2	30S ribosome subunit protein S2	0.79	-	-	0.26	0.36	0.29	-	0.22	0.48	0.59	-	0.36	1.46	1.34	-	0.93
		A0A140N4K1	30S ribosome subunit protein S3	3.79	3.14	2.79	3.24	3.34	2.61	2.15	2.7	2.04	2.24	2.1	2.12667	5.29	3.65	1.11	3.35
		A0A140N548	30S ribosome subunit protein S4	6.21	7.05	7.23	6.83	6.86	4.49	4.98	5.44333	11.23	12.41	6.97	10.2033	15.34	8.8	3.73	9.29
		A0A140N6Z9	30S ribosome subunit protein S5	6.69	5.07	2.28	4.68	5.51	3.88	1.37	3.58667	7.88	6.79	1.02	5.23	11.19	7.67	2.54	7.13333
		A0A140NGG7	30S ribosome subunit protein S6	0.63	-	0.73	0.45	0.95	0.71	-	0.55	2.68	1.71	1.59	1.99333	2.49	1.86	1.67	2.00667
		A0A140N6W8	30S ribosome subunit protein S7	0.97	-	0.43	0.47	-	-	-	-	0.96	1.27	0.37	0.866667	1.97	1.18	-	1.05
		A0A140N2Z9	30S ribosome subunit protein S9	1.45	-	0.58	0.68	1.31	0.81	0.8	0.973333	1.85	1.4	0.78	1.34333	2.25	1.89	-	1.38
		A0A140N7L9	30S ribosome subunit protein S11	3.81	2.38	3.03	3.07333	2.42	1.56	0.96	1.64667	3.82	3.59	2.61	3.34	4.49	3.58	1.89	3.32
		A0A140N4H3	30S ribosome subunit protein S12	4.2	3.75	3.53	3.82667	2.75	1.75	2.97	2.49	3.61	3.66	2.68	3.31667	5	3.57	1.74	3.43667
		A0A140N5B4	30S ribosome subunit protein S13	3.69	2.8	1.91	2.8	1.76	1.25	0.89	1.3	4.06	4.01	1.64	3.23667	2.75	2.05	-	1.6
		A0A140N811	30S ribosome subunit protein S15	-	-	-	-	-	-	-	-	0.98	0.69	-	0.56	1.2	0.8	-	0.67
		A0A140NGH1	30S ribosome subunit protein S18	0.69	0.63	0.63	0.65	0.95	0.76	0.76	0.823333	1.78	1.63	1.28	1.56333	2.55	1.96	1.24	1.91667
		A0A140N528	30S ribosome subunit protein S19	-	-	-	-	-	-	-	-	1.11	1.17	-	0.76	1.77	1.4	-	1.06
		A0A140NFU3	30S ribosome subunit protein S20	4.76	3.03	3.89	3.89333	4.87	3.26	2.73	3.62	5.42	5.44	4.97	5.27667	5.93	4.48	3.03	4.48
		A0A140N8B4	30S ribosome subunit protein S21	2.25	1.56	2.57	2.12667	2.39	1.56	1.65	1.86667	3.66	4.32	4.38	4.12	5.56	4.46	3.21	4.41
		A0A140N3T4	Translation initiation factor IF-2	-	-	-	-	-	-	-	-	0.98	0.95	-	0.64	1.26	1.03	-	0.76
	Metabolism and other	A0A140N3S1	CRM domain-containing protein	1.18	-	-	0.39	-	-	-	-	3.94	3.43	1.06	2.81	3.43	2.79	2.54	2.92
		A0A140NEF7	Phosphopentomutase	-	-	-	-	1.48	1.08	-	0.85	1.53	1.62	1.62	1.59	0.79	0.84	0.91	0.846667
		A0A140N4R6	Uncharacterized protein	-	-	-	-	-	-	-	-	0.92	0.81	-	0.58	0.91	-	1.02	0.64
		A0A140N9H5	tRNA/rRNA methyltransferase (SpoU)	-	-	-	-	-	-	-	-	-	-	-	-	1.08	0.91	-	0.66
		A0A140NA80	Succinate dehydrogenase flavoprotein	2.13	-	1.55	1.23	1.1	1.13	-	0.74	-	0.47	0.53	0.33	1.98	2.54	1.91	2.14333
		A0A140NEQ0	Clp protease ATP0binding subunit ClpX	0.58	-	-	0.19	-	-	-	-	0.82	0.46	-	0.43	0.56	0.83	-	0.46
		A0A140NF86	Protease ATPase subunit HslU	-	-	-	-	-	-	-	-	1.49	0.75	-	0.75	1.6	1.67	-	1.09
