# Supplementary material for: Interplay between bacterial 5′-NAD-RNA decapping hydrolase NudC and DEAD-box RNA helicase CsdA in stress responses
Source: mSystems. 2023 Sep 14;8(5):e00718-23. doi: 10.1128/msystems.00718-23 (PMC10654059; doi:10.1128/msystems.00718-23)
Supplement: Data S2 — List of NAD-RNAs identified in wt, ΔnudC, and ΔcsdA strains using NAD-Seq. [file msystems.00718-23-s0002.xlsx]

## Sheet: Sheet1
	Data file S2. List of NAD-RNAs identified in wt, ΔnudC anad ΔcsdA strains using NAD-Seq.
	Locus tag1	Gene symbol	Strand	Start	End	type	ΔcsdA			ΔnudC			wt
							Base Mean	log2Fold Change	Adjusted p value	Base Mean	log2Fold Change	Adjusted p value	Base Mean	log2Fold Change	Adjusted p value	NAD_nudC	NAD_deaD	NAD_wt
	BW25113_RS00115	yaaY	+	21181	21399	protein	38.4114	1.69202	0.000424077	87.2291	3.37723	1.75138e-15	26.5432	1.75537	0.00505973	+	+	+
	-	sgrS	+	73854	74080	sRNA	58.1837	2.32613	1.37066e-08	74.0536	3.71867	1.25815e-13	43.617	2.68045	1.55182e-06	+	+	+
	BW25113_RS00350	setA	+	74108	75286	protein	22.2642	2.7479	0.000164532	23.5103	1.44627	0.0251712	16.9356	1.34309	0.0949906	+	+	-
	BW25113_RS00370	leuA	-	78445	80016	protein	17.0809	2.54121	0.00236692	12.9036	1.59387	0.0652065	10.8664	1.41384	0.181185	-	+	-
	BW25113_RS00375	leuL	-	80109	80195	protein	22.5594	1.03337	0.111963	42.7494	2.03716	3.59992e-05	23.3623	1.14582	0.0824616	+	-	-
	BW25113_RS00380	leuO	+	80855	81799	protein	11.6883	3.89481	0.00408913	14.2979	1.67066	0.0518247	8.91373	1.86277	0.112187	-	+	-
	BW25113_RS25965	-	+	109731	109775	protein	13.0587	5.09245	0.00382219	13.272	6.33172	0.000206103	10.146	3.54687	0.0152789	+	+	+
	BW25113_RS00565	pdhR	+	118579	119343	protein	185.164	3.00091	8.47955e-30	225.156	4.03202	7.35603e-37	156.781	4.73882	3.50629e-25	+	+	+
	BW25113_RS00660	rpnC	+	143455	144357	protein	27.9095	1.85819	0.00185251	28.788	1.41391	0.0127952	22.8296	2.2888	0.0013598	+	+	+
	BW25113_RS00670	panB	-	145294	146088	protein	54.0176	1.90544	4.1971e-06	99.2263	2.16339	8.73985e-12	36.6047	0.818614	0.138821	+	+	-
	BW25113_RS00675	yadC	-	146202	147440	protein	12.1373	3.97727	0.00351974	12.2838	3.75761	0.0048211	6.76005	3.98322	0.056635	+	+	-
	BW25113_RS00690	yadM	-	148730	149299	protein	45.2432	5.90013	3.21391e-07	40.8074	7.9516	7.20194e-07	26.8693	5.00716	7.17891e-05	+	+	+
	BW25113_RS00695	htrE	-	149316	151913	protein	13.63	3.06574	0.00307817	11.0414	3.55676	0.00751737	9.15372	3.42261	0.0241772	+	+	-
	BW25113_RS00730	sfsA	-	157269	157973	protein	1321.85	4.45197	2.47942e-147	1678.8	4.35634	7.16235e-138	689.324	3.42579	5.44204e-46	+	+	+
	BW25113_RS25410	-	+	173039	173104	protein	30.4703	2.60077	1.28722e-05	62.4655	3.89835	1.39071e-11	29.387	2.2816	0.000202141	+	+	+
	-	ispZ	+	191271	191331	sRNA	177.382	3.86155	3.98012e-33	190.295	3.88802	1.36768e-29	129.143	3.91561	3.70001e-22	+	+	+
	BW25113_RS00955	yaeQ	+	210778	211323	protein	49.9841	2.03732	1.87674e-06	65.334	1.58134	1.8327e-05	56.0149	2.02112	2.11108e-06	+	+	+
	BW25113_RS00970	yaeF	-	212666	213490	protein	34.8267	4.92059	4.49912e-07	36.749	4.73373	9.86841e-07	24.4926	2.41422	0.000664114	+	+	+
	BW25113_RS01050	yafD	+	227609	228409	protein	199.131	3.06559	8.64439e-31	318.916	3.63941	1.11615e-44	283.823	3.44461	3.03667e-33	+	+	+
	BW25113_RS01055	yafE	+	228440	229036	pseudo protein	36.8863	2.00607	6.19538e-05	51.3942	1.49069	0.000378334	29.0057	1.80809	0.00212869	+	+	+
	BW25113_RS01155	rayT	+	244124	244621	protein	10.3182	3.03931	0.0127813	8.48134	3.15429	0.0245165	6.59869	2.21065	0.128874	-	+	-
	BW25113_RS01330	mmuP	+	271036	272439	protein	13.7838	1.57058	0.0688688	12.7434	3.17787	0.00484695	9.1613	1.62202	0.144121	+	-	-
	BW25113_RS01360	-	-	275825	276073	pseudo protein	35.801	3.70405	9.70074e-08	26.5312	3.55067	1.74189e-05	19.1365	2.59792	0.00172513	+	+	+
	BW25113_RS01385	yagG	+	281106	282488	protein	3.87885	-0.980548	0.561616	10.5769	2.13527	0.0457728	1.81232	3.5783	1	+	-	-
	BW25113_RS23270	-	+	286140	286343	pseudo protein	40.2378	3.18008	2.62624e-08	33.8341	3.16222	1.2147e-06	21.8699	3.33359	0.000172191	+	+	+
	BW25113_RS01410	-	+	287211	287942	protein	45.078	3.49848	1.65903e-09	54.8593	2.62733	7.86881e-09	35.1979	2.57406	1.02261e-05	+	+	+
	BW25113_RS01415	yagK	-	288033	288659	protein	13.0832	2.67673	0.00664869	10.1134	2.86674	0.0179403	13.655	2.29772	0.0189135	+	+	+
	BW25113_RS01485	ecpE	-	300206	300916	protein	17.0533	3.07999	0.000758693	16.1232	3.53241	0.00093717	11.3986	1.74903	0.0806449	+	+	-
	BW25113_RS01490	ecpD	-	300885	302528	protein	48.1555	3.76207	2.66796e-10	58.1571	3.46103	2.55573e-10	44.7627	3.2075	8.56925e-08	+	+	+
	BW25113_RS01495	ecpC	-	302518	305043	protein	13.4396	2.13243	0.0202567	15.3331	0.730035	0.356538	11.5583	2.01569	0.0452389	-	+	+
	BW25113_RS01505	ecpA	-	305795	306382	protein	39.4176	4.68383	3.65436e-08	58.7504	5.44327	5.54485e-09	42.1009	3.12407	8.4624e-08	+	+	+
	BW25113_RS01525	ykgM	-	308225	308488	protein	13.1507	6.56351	0.000140711	18.0649	5.32898	0.00124421	13.6634	5.02728	0.00719202	+	+	+
	BW25113_RS01610	betI	-	324458	325045	protein	41.7417	1.80298	0.000105263	40.805	2.24361	6.20325e-06	28.1639	0.769545	0.223469	+	+	-
	BW25113_RS01615	betT	+	325174	327207	protein	51.0769	1.69572	4.17446e-05	60.1715	2.47852	5.76425e-09	47.8751	2.00797	1.06661e-05	+	+	+
	BW25113_RS01725	codB	+	350633	351892	protein	18.2329	1.27511	0.0879254	18.2699	2.62744	0.00129348	13.114	2.24269	0.0207297	+	-	+
	BW25113_RS01850	yaiO	-	375525	376298	protein	52.5349	6.11019	8.87477e-08	52.2916	4.50482	1.53641e-09	50.3688	4.58765	2.32132e-09	+	+	+
	BW25113_RS01875	yaiP	-	378195	379391	protein	9.88011	2.17629	0.0443623	13.6035	1.86637	0.0298658	11.9648	3.16475	0.00914203	+	-	+
	BW25113_RS01915	-	+	385707	387233	pseudo protein	25.2407	1.76775	0.00535335	24.1674	2.24522	0.000761774	19.7128	2.06884	0.0067795	+	+	+
	BW25113_RS01930	-	+	388429	389874	pseudo protein	37.9014	2.46582	5.23207e-06	47.0673	1.93676	1.26965e-05	37.8058	1.75011	0.00059433	+	+	+
	BW25113_RS01980	iraP	+	396842	397102	protein	233.423	1.7428	2.42193e-16	257.441	2.23986	6.4604e-23	137.193	1.61397	5.72485e-08	+	+	+
	BW25113_RS02010	aroL	+	401861	402385	protein	36.5838	0.632492	0.232585	43.4835	2.28285	2.30613e-06	28.3631	1.86225	0.00238322	+	-	+
	BW25113_RS02050	araJ	-	406753	407937	protein	30.3013	2.50129	5.69376e-05	36.3286	2.46573	8.40045e-06	21.0779	2.74097	0.000640348	+	+	+
	BW25113_RS02060	sbcD	-	411206	412408	protein	38.525	1.83895	0.000132694	46.9541	2.49394	2.1053e-07	32.1731	3.64978	1.92956e-06	+	+	+
	BW25113_RS02305	ybaE	-	461068	462768	protein	18.0625	2.39658	0.00228796	21.676	2.06375	0.00270082	18.3015	1.61551	0.0325771	+	+	+
	BW25113_RS02315	decR	+	463839	464297	protein	24.7514	2.42348	0.000226164	27.4887	2.34589	0.000169965	21.8974	2.79912	0.000400635	+	+	+
	BW25113_RS02335	amtB	+	468422	469708	protein	52.3194	3.72647	8.9896e-11	98.3034	4.57412	8.19231e-17	68.6269	4.5411	2.7362e-12	+	+	+
	-	chiX	+	502660	502743	sRNA	7092.16	2.88063	1.30133e-154	5483.77	3.0313	1.93875e-104	3576	2.65048	2.50575e-45	+	+	+
	BW25113_RS02545	ybbO	-	513796	514605	protein	45.6257	2.7645	5.53915e-08	64.2121	2.14415	5.38372e-08	43.4373	2.22632	3.71276e-05	+	+	+
	BW25113_RS02565	rhsD	+	518717	522997	protein	28.348	3.57945	2.44869e-06	36.1096	2.59296	4.41851e-06	27.8371	1.837	0.00305007	+	+	+
	BW25113_RS02605	allR	+	528467	529282	protein	244.741	2.6322	0.019974	183.874	1.57796	1.94577e-09	141.936	0.999237	0.4104	+	+	-
	-	AllZ	+	529085	529319	sRNA	375.834	2.29639	1.6596e-06	987.438	2.87439	1.42111e-72	704.342	2.64457	1.47667e-30	+	+	+
	BW25113_RS02810	ybcM	+	566910	567707	protein	14.6515	2.55486	0.00462603	22.2763	1.56995	0.0136451	16.1654	1.5345	0.0631313	+	+	-
	BW25113_RS02840	quuD	+	569412	569795	protein	32.35	4.79992	9.523e-07	28.286	7.42259	5.55491e-06	21.0333	4.02607	0.000252218	+	+	+
	-	ipeX	-	569823	569971	sRNA	2.4857	0.641725	0.795507	12.6155	3.7995	0.00392411	3.68369	0.669418	1	+	-	-
	BW25113_RS02865	rrrD	+	573069	573566	protein	13.0121	2.36247	0.0133271	11.3709	2.52211	0.0185834	6.38113	1.71662	0.220471	+	+	-
	BW25113_RS02910	-	-	577608	578274	pseudo protein	17.4994	3.86207	0.000349937	15.0291	4.02482	0.00157185	13.8794	2.9538	0.00532298	+	+	+
	BW25113_RS03070	fepD	-	616641	617645	protein	58.842	2.68863	3.59598e-10	70.1532	3.31258	1.2087e-12	60.0353	2.73268	5.01117e-09	+	+	+
	BW25113_RS03140	ybdO	-	632172	633074	protein	76.3807	5.64653	2.18598e-12	61.0524	5.50775	3.61874e-09	40.0613	4.99387	5.86356e-07	+	+	+
	BW25113_RS03205	citE	-	645038	645946	protein	10.9529	3.19226	0.0087973	12.2855	6.21843	0.000315579	8.81337	5.86798	0.0018449	+	+	-
	BW25113_RS03215	citC	-	646254	647312	protein	68.0728	5.48578	1.75982e-11	70.8271	6.30235	2.19024e-08	64.5029	5.69665	2.30752e-09	+	+	+
	BW25113_RS03230	dcuC	-	650039	651424	protein	11.7432	2.80448	0.00917848	13.0302	4.84733	0.00422823	10.9456	2.21954	0.0391632	+	+	+
	BW25113_RS03265	ybeF	-	655881	656834	protein	11.1686	2.35759	0.0249147	12.2488	2.59888	0.0110798	11.8082	2.05311	0.0490094	+	+	+
	BW25113_RS03490	nagA	-	697059	698207	protein	496.419	4.34122	1.50874e-83	507.162	4.13796	1.95413e-71	360.293	4.14621	5.61857e-48	+	+	+
	BW25113_RS03515	chiQ	+	705246	705572	protein	12.0473	2.50461	0.0125947	12.094	2.2326	0.0206537	6.06617	2.76906	0.0915696	+	+	-
	BW25113_RS03525	uof	-	706095	706181	protein	69.0117	2.55345	8.10689e-11	81.2484	3.11722	8.0528e-14	31.5282	1.5119	0.0067795	+	+	+
	BW25113_RS03580	speF	-	713718	715916	protein	13.0239	3.4559	0.00264535	12.1866	3.06077	0.00668074	7.89269	1.07213	0.394606	+	+	-
	BW25113_RS03705	ybgO	-	743377	744438	protein	19.2717	2.3577	0.0017555	26.5583	2.58174	0.000104942	17.5161	2.69634	0.0028759	+	+	+
	BW25113_RS25495	-	-	750130	750237	protein	478.964	4.43459	1.12079e-78	697.715	4.3309	5.55883e-74	258.775	3.49673	3.96587e-34	+	+	+
	BW25113_RS03790	mngB	+	763434	766067	protein	16.8542	2.29773	0.00412069	17.9609	2.12787	0.00492657	15.3787	1.61702	0.0545003	+	+	-
	BW25113_RS03820	ybgC	+	770208	770612	protein	198.74	2.71135	2.32541e-28	217.816	2.86563	4.6912e-28	184.708	2.88821	9.7298e-25	+	+	+
	BW25113_RS03890	nadA	+	777541	778584	protein	14.0228	2.04329	0.0234088	20.6931	0.277948	0.711978	11.8469	0.825752	0.4104	-	+	-
	BW25113_RS03955	modE	-	789312	790100	protein	86.1864	3.68732	3.08489e-17	110.81	3.57834	1.40809e-19	68.5003	3.11539	2.3189e-11	+	+	+
	BW25113_RS03965	modA	+	790545	791318	protein	218.331	3.7199	2.96327e-40	269.865	4.28915	1.33274e-42	143.145	4.15215	5.18874e-24	+	+	+
	BW25113_RS03970	modB	+	791318	792007	protein	46.2291	2.91258	8.85965e-09	56.2931	3.33552	2.27858e-10	39.2607	3.32726	2.25465e-07	+	+	+
	BW25113_RS03980	ybhA	-	793069	793887	protein	72.6588	2.88346	4.52433e-13	111.014	4.46162	9.39358e-19	49.3438	4.28013	3.43485e-09	+	+	+
	BW25113_RS04005	ybhJ	+	798959	801220	protein	9.38388	2.12164	0.0554189	13.9036	2.14838	0.0155597	8.79619	2.71906	0.0389575	+	-	-
	BW25113_RS04170	ybiI	-	833646	833912	protein	47.8129	3.18615	1.20168e-09	64.5582	3.25852	2.66465e-11	59.2327	3.38705	2.2418e-10	+	+	+
	BW25113_RS04285	fsa	+	859098	859760	protein	8.24043	1.29676	0.307627	13.133	2.4027	0.0114487	6.51216	1.74011	0.205604	+	-	-
	BW25113_RS04365	ybjG	-	878248	878844	protein	16.7641	1.44571	0.061256	14.3456	1.37512	0.0855351	10.3697	2.95244	0.0195673	-	-	+
	BW25113_RS04455	ybjO	+	893445	893933	protein	96.2034	3.68258	6.62263e-19	94.2254	3.02757	2.05078e-15	77.5323	2.79141	1.02303e-11	+	+	+
	BW25113_RS04595	aat	-	922184	922888	protein	19.0029	1.96014	0.00667922	25.7835	1.69196	0.00497485	18.421	2.10889	0.00717487	+	+	+
	BW25113_RS04630	rarA	+	933450	934793	protein	42.6169	2.28629	3.85433e-06	47.6092	1.26594	0.00261137	38.0985	1.21944	0.0178566	+	+	+
	BW25113_RS04660	ycaD	+	941327	942475	protein	79.1518	3.5504	7.3301e-15	87.2863	2.74982	1.49551e-13	63.2137	3.48858	2.12187e-11	+	+	+
	BW25113_RS04695	ycaO	-	950328	952088	protein	28.6994	1.84474	0.00113444	37.1585	2.94223	8.34323e-07	33.9696	2.28781	7.17891e-05	+	+	+
	BW25113_RS04715	ycaL	+	955720	956484	protein	12.3155	2.54228	0.0113558	15.3941	3.43195	0.00137708	15.8055	1.83716	0.0323911	+	+	+
	BW25113_RS04735	ycaI	+	959776	962040	protein	24.8937	1.42525	0.0203848	21.2592	2.08274	0.00295131	15.7188	1.22814	0.164061	+	+	-
	BW25113_RS04895	ycbF	+	999376	1000113	protein	18.962	2.51854	0.00113308	22.226	3.21156	0.000121358	14.5263	2.69514	0.0060513	+	+	+
	BW25113_RS04970	sulA	-	1015866	1016375	protein	66.9458	1.59398	1.07476e-05	149.298	2.45813	1.22641e-18	105.229	2.13271	1.86831e-09	+	+	+
	BW25113_RS05020	rlmI	-	1024235	1025425	protein	727.708	5.39624	1.59898e-103	724.668	4.97025	1.47428e-91	576.7	5.00617	1.15065e-67	+	+	+
	BW25113_RS05080	appB	+	1034752	1035888	protein	13.048	3.42721	0.00316849	17.2905	2.84159	0.00132389	10.564	2.99241	0.0168569	+	+	+
	BW25113_RS05095	etk	-	1037486	1039666	protein	40.011	2.90218	9.39427e-08	85.3252	3.24193	7.99808e-15	32.2265	2.84822	8.89831e-06	+	+	+
	BW25113_RS05150	ymcE	+	1047303	1047533	protein	40.9299	4.72107	2.12801e-08	45.6976	4.32623	1.41042e-08	32.8611	6.31404	0.000286409	+	+	+
	BW25113_RS05185	torA	+	1054712	1057258	protein	12.3899	2.59743	0.0117673	12.1258	2.19265	0.0251444	9.65856	1.67868	0.132752	+	+	-
	BW25113_RS05280	-	+	1074393	1074602	protein	27.9336	5.18844	1.43388e-05	32.4712	3.78166	1.48732e-06	17.2594	3.75673	0.000832848	+	+	+
	BW25113_RS05340	dgcT	+	1088332	1089690	protein	11.8275	1.9391	0.0404006	10.502	5.98995	0.000591346	14.3025	1.48649	0.0868511	+	+	-
	BW25113_RS05440	ymdB	+	1101276	1101809	protein	124.926	2.67334	1.89223e-19	204.263	2.83279	1.29014e-25	133.847	2.28805	7.61479e-14	+	+	+
	BW25113_RS05450	mdoC	-	1103240	1104397	protein	9.80956	2.98771	0.0147107	13.3515	2.04098	0.0261466	11.4092	2.27759	0.0325771	+	-	+
	BW25113_RS05520	solA	-	1114924	1116042	protein	26.8171	2.40466	0.000123792	38.0575	2.85095	8.89974e-07	24.783	2.42636	0.000533761	+	+	+
	BW25113_RS05600	flgD	+	1127310	1128005	protein	11.6339	0.364677	0.741052	13.7229	2.84973	0.00451577	9.32218	1.95495	0.089632	+	-	-
	-	sraB	+	1142045	1142213	sRNA	35.684	1.78561	0.000473295	69.9149	2.29243	2.75445e-09	37.2107	1.87539	0.000400635	+	+	+
	BW25113_RS05695	acpP	+	1147071	1147307	protein	2845	2.03288	5.33846e-61	7605.84	2.88566	2.50701e-100	1752.46	1.13645	2.11814e-11	+	+	+
	BW25113_RS05710	yceG	+	1149568	1150590	protein	17.9462	2.38007	0.00348083	25.0114	2.48749	0.000234236	20.8537	2.31128	0.00235673	+	+	+
	BW25113_RS05725	ycfH	+	1152233	1153030	protein	479.768	3.55644	4.29593e-71	412.866	2.90662	5.6398e-48	364.133	2.89244	2.45859e-37	+	+	+
	BW25113_RS05735	fhuE	-	1154818	1157007	protein	41.6842	2.00475	3.80238e-05	68.8935	1.5978	9.91034e-06	38.6655	2.59836	3.2049e-06	+	+	+
	BW25113_RS23630	-	+	1196953	1197294	protein	205.613	4.34916	1.39064e-36	207.842	3.6592	7.47075e-30	172.961	3.84968	2.68661e-22	+	+	+
	BW25113_RS05950	ymfT	+	1198480	1198680	protein	21.4689	3.7448	5.50709e-05	32.1829	3.54763	1.4994e-06	22.8514	3.09918	0.000173523	+	+	+
	BW25113_RS06030	ycgX	-	1208159	1208563	protein	12.6208	2.91895	0.00558053	11.0212	6.06241	0.000458751	13.5112	4.99825	0.00804458	+	+	+
	BW25113_RS06105	-	+	1219020	1219363	pseudo protein	6.1716	2.18859	0.138353	12.37	3.09169	0.00635465	6.44126	0.972745	0.489721	+	-	-
	BW25113_RS06200	cvrA	-	1235791	1237527	protein	42.8535	2.00148	2.04012e-05	46.8577	1.27067	0.00317227	32.7401	1.83269	0.000988801	+	+	+
	BW25113_RS06210	emtA	+	1238636	1239247	protein	41.8847	2.4644	6.16763e-07	59.4828	2.96376	4.3177e-10	43.7347	2.59037	4.93074e-07	+	+	+
	-	narK	+	1274742	1274976	sRNA	9.07394	2.06443	0.0663116	13.1335	2.40727	0.0104743	14.3359	1.02128	0.24419	+	-	-
	BW25113_RS06430	ychJ	-	1284130	1284588	protein	71.7309	2.36157	1.33256e-10	102.487	3.17033	5.12511e-17	63.5378	2.01311	1.48009e-06	+	+	+
	BW25113_RS06540	yciB	-	1306608	1307147	protein	22.1824	2.37359	0.000932468	28.7983	3.11192	9.74348e-06	19.556	2.0409	0.00617612	+	+	+
	BW25113_RS06545	yciC	-	1307177	1307920	protein	38.6096	1.51009	0.00178377	52.0544	1.4747	0.000349972	46.5749	2.16115	1.03284e-05	+	+	+
	-	rnTrpL	-	1317224	1317365	sRNA	25.6817	2.76733	5.85437e-05	1.79476	0.424134	1	2.42581	1.25372	1	-	+	-
	BW25113_RS06595	yciV	+	1317477	1318358	protein	71.9676	2.23393	2.40972e-09	89.2549	2.14493	3.73318e-10	63.0164	1.626	4.78095e-05	+	+	+
	BW25113_RS06680	ribA	-	1332827	1333417	protein	131.094	2.38237	1.10011e-17	186.894	2.91925	3.78783e-26	131.447	2.69253	1.21301e-16	+	+	+
	BW25113_RS06685	pgpB	+	1333587	1334351	protein	104.88	3.01431	1.85022e-18	115.743	2.72071	4.08544e-17	83.953	2.08006	1.11935e-08	+	+	+
	BW25113_RS06710	osmB	-	1337367	1337585	protein	10.9019	0.319225	0.790005	138.016	2.04318	9.08493e-14	50.2665	-0.106843	0.869652	+	-	-
	BW25113_RS25050	-	+	1341053	1341157	protein	12.4846	3.36575	0.00348169	16.9481	3.57648	0.000714569	13.0798	3.92709	0.00510292	+	+	+
	BW25113_RS06740	yciW	-	1343237	1344364	protein	51.9482	3.73393	1.69465e-10	69.0062	2.8255	6.50838e-11	39.6164	3.03506	7.20775e-07	+	+	+
	BW25113_RS06895	ycjT	+	1372141	1374408	protein	4.63905	0.560422	0.754287	10.8786	2.0909	0.0370788	4.88493	0.820968	1	+	-	-
	BW25113_RS06960	pgrR	+	1386248	1387147	protein	47.3147	2.47823	1.11525e-07	64.0397	3.04956	5.90086e-11	49.4031	3.23721	3.28123e-09	+	+	+
	-	mcaS	-	1399915	1400008	sRNA	2861.57	2.63478	1.03122e-86	937.738	2.40377	1.87465e-48	517.159	2.36598	1.2534e-23	+	+	+
	BW25113_RS26120	ydaN	+	1402246	1402293	protein	14.396	6.69298	9.30527e-05	11.4322	6.11677	0.000392044	9.91299	6.02645	0.00120335	+	+	-
	BW25113_RS07045	zntB	+	1402307	1403290	protein	43.8801	2.11448	8.29277e-06	47.4319	1.38087	0.00137621	44.8045	1.09492	0.0200137	+	+	+
	BW25113_RS07090	recE	-	1409043	1411643	protein	21.385	1.6617	0.0127449	20.6189	4.5261	0.000296061	19.4272	2.85344	0.000878078	+	+	+
	BW25113_RS07115	racR	-	1414022	1414498	protein	112.431	2.84619	5.72212e-18	194.074	2.6251	2.3e-24	136.723	2.68507	1.12409e-17	+	+	+
	BW25113_RS07170	ynaA	+	1420711	1421643	pseudo protein	81.0426	4.55303	1.17439e-15	112.999	4.48386	2.8977e-19	80.7761	4.5855	7.28312e-14	+	+	+
	BW25113_RS07275	tynA	-	1443333	1445606	protein	12.7551	5.06115	0.00408981	19.5844	1.76278	0.0105506	11.8806	2.08385	0.0391217	+	+	+
	BW25113_RS07355	-	-	1462178	1463406	protein	17.7485	2.01147	0.00765138	23.0463	1.49652	0.0151877	18.3199	1.08728	0.148874	+	+	-
	BW25113_RS07405	azoR	-	1476512	1477117	protein	17.2878	2.83564	0.00120149	23.6394	3.35593	7.74108e-05	16.3558	1.40596	0.0894251	+	+	-
	BW25113_RS07480	ydcH	+	1492908	1493132	protein	32.7669	0.55121	0.356189	101.7	2.25162	1.84256e-12	83.6519	0.472102	0.254989	+	-	-
	BW25113_RS07545	hicA	+	1503543	1503719	protein	113.604	4.28212	4.73382e-22	172.281	3.97194	3.7681e-29	111.215	4.12586	3.37585e-19	+	+	+
	BW25113_RS07645	-	+	1522159	1524195	pseudo protein	9.15341	2.91218	0.0216421	10.991	3.55519	0.00910926	9.23645	2.34099	0.0522071	+	-	-
	BW25113_RS07665	pptA	+	1527309	1527542	protein	9.82065	0.583408	0.610576	24.2787	2.39956	0.000390432	8.32217	0.667248	0.611667	+	-	-
	BW25113_RS07835	pqqL	-	1566664	1569447	protein	62.5601	3.46819	1.569e-12	62.2501	4.07895	1.14977e-11	55.1168	3.67836	3.37706e-10	+	+	+
	BW25113_RS07905	hipB	-	1586433	1586699	protein	17.4298	3.07493	0.000607838	38.7498	1.79504	0.00021995	20.9668	3.25976	0.000311896	+	+	+
	BW25113_RS08050	dgcZ	-	1617217	1618107	protein	27.139	2.10237	0.000815909	44.6389	2.20576	2.99141e-06	34.6899	1.74766	0.00133442	+	+	+
	BW25113_RS08170	cspF	+	1636112	1636324	protein	18.9796	2.96198	0.000346575	8.9862	2.5191	0.043208	7.71835	2.03526	0.113718	-	+	-
	BW25113_RS23835	-	+	1640154	1640459	protein	20.784	3.70091	6.74263e-05	20.2645	2.81244	0.000495737	17.4471	3.32903	0.000934195	+	+	+
	BW25113_RS08225	dicA	+	1642191	1642598	protein	107.731	3.48892	2.25051e-19	204.41	3.51075	7.77644e-32	132.624	3.39658	2.90375e-21	+	+	+
	BW25113_RS25635	-	+	1645808	1646965	pseudo protein	14.9729	2.15569	0.0125694	17.98	1.34294	0.0631385	10.702	1.88116	0.070263	-	+	-
	BW25113_RS08300	ynfD	+	1651822	1652127	protein	14.836	1.12754	0.173647	37.269	2.53577	4.13559e-06	9.47782	0.178613	0.900854	+	-	-
	BW25113_RS08305	ynfE	+	1652326	1654752	protein	101.688	5.73961	8.21221e-16	124.35	4.94715	8.46245e-20	96.3711	5.04598	4.74429e-15	+	+	+
	BW25113_RS08310	ynfF	+	1654813	1657236	protein	13.977	2.49744	0.0069728	13.991	2.01399	0.0199911	8.16667	1.75326	0.162059	+	+	-
	BW25113_RS08320	ynfH	+	1657866	1658720	protein	93.273	4.32019	1.13841e-18	97.2314	3.33786	3.79497e-16	87.6504	3.40651	1.01302e-13	+	+	+
	BW25113_RS08340	mlc	-	1661601	1662821	protein	114.583	2.35475	7.36544e-15	88.2496	1.95123	1.34778e-08	41.211	1.43715	0.00390459	+	+	+
	BW25113_RS08380	tqsA	+	1668170	1669204	protein	18.7059	3.23896	0.000295287	21.8205	3.56144	9.94739e-05	12.8308	2.19447	0.0245602	+	+	+
	BW25113_RS08400	ydgI	+	1673814	1675196	protein	81.5673	3.35689	8.0738e-16	120.744	4.45532	1.53724e-20	93.6101	3.97655	9.6001e-17	+	+	+
	BW25113_RS08410	ydgC	-	1675952	1676287	protein	98.3425	5.00367	6.60546e-18	144.456	4.21677	7.13975e-25	96.4412	3.91284	3.31063e-16	+	+	+
	BW25113_RS08440	manA	+	1682833	1684008	protein	38.6734	0.78232	0.115566	122.932	2.13559	3.82137e-13	38.9116	0.172607	0.800827	+	-	-
	BW25113_RS08460	uidA	-	1688517	1690328	protein	12.125	1.52805	0.0981898	10.8839	2.18025	0.0329029	9.63184	1.43467	0.192475	+	-	-
	BW25113_RS08625	ydhL	-	1719938	1720177	protein	29.9985	2.22468	9.91608e-05	45.2043	2.24748	2.78807e-06	26.9972	1.57471	0.010286	+	+	+
	BW25113_RS08675	ynhF	-	1731713	1731802	protein	55.9685	0.552797	0.193104	437.402	3.26706	1.05462e-53	61.5626	0.185732	0.758723	+	-	-
	BW25113_RS08870	ydiP	-	1772647	1773558	protein	6.12675	2.84469	0.0782735	12.196	3.06719	0.00632066	3.79787	3.11625	1	+	-	-
	BW25113_RS08900	fadK	+	1777288	1778934	protein	7.97658	2.6625	0.0463544	13.5586	2.42409	0.00914976	8.77507	1.2674	0.27333	+	-	-
	BW25113_RS08965	pheT	-	1789814	1792201	protein	10873.7	5.66228	0	11461.2	5.05859	4.43647e-256	8780.97	4.93007	1.06353e-135	+	+	+
	BW25113_RS09030	yniB	-	1802954	1803490	protein	54.3116	1.91627	4.37512e-06	78.3929	2.34404	2.52948e-10	61.1875	2.05308	1.32828e-06	+	+	+
	BW25113_RS09095	osmE	-	1816175	1816513	protein	731.693	1.69454	3.72752e-27	7053.6	3.65231	9.59314e-120	921.236	0.855209	1.2556e-06	+	+	-
	BW25113_RS09110	cho	+	1817772	1818659	protein	15.8867	2.01148	0.0123168	17.1514	2.0473	0.00844484	11.4837	2.0263	0.048306	+	+	+
	BW25113_RS09120	spy	-	1819397	1819882	protein	134.204	3.20202	1.48221e-23	127.865	2.54431	4.88831e-16	57.5731	1.4207	0.000474542	+	+	+
	BW25113_RS09155	ydjX	+	1827658	1828368	protein	11.7674	2.17852	0.0286717	19.1088	3.33812	0.000323635	14.1036	2.63583	0.00729519	+	+	+
	BW25113_RS09465	yoaB	+	1887624	1887968	protein	23.0232	0.38586	0.607646	90.4987	2.02341	8.09321e-10	27.1962	0.567148	0.392082	+	-	-
	BW25113_RS09480	pabB	+	1889062	1890423	protein	57.1684	3.36317	1.48579e-11	95.0674	3.78252	4.31847e-17	46.5641	3.02115	7.17142e-08	+	+	+
	BW25113_RS09485	nudL	+	1890427	1891005	protein	59.4297	2.84114	2.02445e-10	101.705	3.05102	4.57954e-16	53.4529	2.32956	8.34416e-07	+	+	+
	BW25113_RS09570	yobH	+	1903182	1903421	protein	59.7834	2.06703	1.15941e-07	54.0884	1.66291	3.39355e-05	44.322	2.16322	1.23362e-05	+	+	+
	BW25113_RS09625	yebW	+	1916378	1916569	protein	63.5471	3.20682	1.7561e-12	84.1222	2.24578	1.50355e-10	64.9271	2.04495	9.46118e-07	+	+	+
	-	ryeA	+	1917323	1917594	sRNA	4265.06	3.09006	2.67194e-145	4371.92	2.62956	1.23314e-98	2697.82	1.84763	2.20725e-22	+	+	+
	BW25113_RS09655	holE	+	1919365	1919595	protein	56.5484	3.22491	2.49705e-11	90.3109	2.83897	7.09784e-14	69.621	3.13977	3.60032e-11	+	+	+
	BW25113_RS09690	yebG	-	1924714	1925004	protein	23.9472	2.06653	0.0012614	34.7381	1.16187	0.0252831	16.8628	1.32616	0.0940055	+	+	-
	BW25113_RS09695	purT	+	1925138	1926316	protein	9.86059	2.96473	0.0205703	11.3068	2.5112	0.0169914	6.38994	0.387001	0.814045	+	-	-
	BW25113_RS09815	torZ	-	1948835	1951264	protein	14.9077	1.50134	0.0741143	19.8123	2.07983	0.00380371	14.1198	1.31401	0.158033	+	-	-
	BW25113_RS09840	yecT	+	1956229	1956717	protein	9.39882	4.58673	0.0127813	13.4304	3.85681	0.00283203	10.2284	1.29052	0.220932	+	-	-
	BW25113_RS09850	flhA	-	1957229	1959307	protein	8.57962	1.35353	0.236787	13.2085	3.22803	0.00353443	9.67279	3.47951	0.0168515	+	-	-
	-	motA_5	-	1971465	1971559	sRNA	141.943	2.05349	9.64027e-14	119.848	1.65538	1.29038e-07	23.175	1.3337	0.056106	+	+	-
	BW25113_RS09935	araH	-	1976035	1977021	protein	13.1477	2.37631	0.0140284	14.3293	0.792592	0.375578	11.2614	1.25342	0.204334	-	+	-
	-	isrB	-	1981320	1981479	sRNA	7.13358	1.0416	0.422437	58.0836	2.41215	1.41038e-08	52.1348	1.57643	0.000316839	+	-	+
	BW25113_RS09975	yecH	-	1982732	1982971	protein	43.4869	2.92655	1.92904e-08	55.5226	2.50272	1.99738e-08	57.565	2.11448	1.05493e-06	+	+	+
	BW25113_RS10015	uvrY	-	1988184	1988840	protein	93.4647	1.69972	1.89417e-08	185.791	2.14944	1.03392e-18	123.075	2.11788	5.73352e-12	+	+	+
	-	sdsN	+	1990402	1990538	sRNA	104.888	2.78113	4.7663e-17	171.835	3.0905	3.84512e-26	57.0522	1.3657	0.00169363	+	+	+
	BW25113_RS10055	fliZ	-	1993954	1994505	protein	45.6428	3.67265	1.09735e-09	33.6307	2.16077	7.11029e-05	25.7174	2.32757	0.000631361	+	+	+
	BW25113_RS10105	yedK	+	2003302	2003970	protein	11.4815	1.11193	0.259778	17.1119	2.33688	0.00482268	11.8242	2.34781	0.0258987	+	-	+
	BW25113_RS10110	yedL	+	2004081	2004560	protein	10.7938	2.03259	0.047844	17.7535	2.07772	0.00685323	11.7852	3.7856	0.00714092	+	+	+
	BW25113_RS10205	dsrB	-	2018116	2018304	protein	228.466	2.75149	1.49461e-33	359.794	2.69743	4.31078e-37	187.238	1.95237	9.85541e-14	+	+	+
	-	dsrA	-	2018704	2018794	sRNA	16640.3	6.03758	0	18854.8	6.09696	0	17893.1	5.83822	2.08911e-248	+	+	+
	BW25113_RS10295	msrP	+	2032959	2033963	protein	65.2691	1.99673	8.70789e-08	82.5474	1.94137	1.36343e-08	70.5459	2.05031	1.21609e-07	+	+	+
	BW25113_RS10335	yeeJ	+	2038419	2045495	protein	39.9704	2.58785	4.73521e-07	64.6482	1.42977	9.30305e-05	41.4213	1.16295	0.0172445	+	+	+
	BW25113_RS10390	ldtA	-	2055872	2056807	protein	108.672	2.26807	4.34596e-14	126.954	2.31547	1.23255e-14	109.243	1.95443	7.19658e-09	+	+	+
	BW25113_RS10450	-	+	2068260	2069792	protein	9.58503	4.62147	0.0117089	14.354	1.57655	0.0561979	11.0606	3.6817	0.00981825	-	-	+
	BW25113_RS10475	yeeW	+	2071421	2071615	protein	4.68096	3.53477	0.0943469	10.1198	2.76022	0.0200507	6.447	1.31044	0.340858	+	-	-
	BW25113_RS10545	yefM	-	2082943	2083194	protein	30.1247	2.70519	1.13753e-05	74.0689	2.87882	3.00896e-12	28.6487	1.89483	0.00213642	+	+	+
	BW25113_RS24020	hisL	+	2083477	2083527	protein	59.76	3.65908	1.11672e-11	160.203	3.83743	3.66282e-26	73.2709	2.76818	5.31388e-10	+	+	+
	BW25113_RS10590	wzzB	-	2090802	2091782	protein	1273.3	3.33474	1.02469e-118	1446.18	3.03154	2.85278e-72	851.12	2.39505	4.49858e-33	+	+	+
	BW25113_RS10785	udk	-	2135788	2136429	protein	48.6679	2.79306	6.45045e-09	53.4168	1.72342	3.18044e-05	49.5698	2.06183	4.71185e-06	+	+	+
	BW25113_RS10795	alkA	-	2140173	2141021	protein	51.56	3.40529	2.137e-10	109.299	3.46606	2.60546e-18	52.5516	2.22982	2.10657e-06	+	+	+
	BW25113_RS10850	baeS	+	2156357	2157760	protein	33.4121	4.42793	2.74522e-07	66.7633	3.83871	1.71252e-12	40.8608	3.22647	1.41028e-07	+	+	+
	BW25113_RS10855	baeR	+	2157757	2158479	protein	18.8837	1.57741	0.0273136	40.3022	2.03492	3.3755e-05	30.2437	1.26093	0.0343652	+	+	+
	BW25113_RS25680	-	+	2189953	2193748	pseudo protein	14.1563	2.82365	0.00381869	24.258	3.09491	5.71025e-05	15.6906	1.65595	0.0456527	+	+	+
	BW25113_RS11045	-	+	2193758	2197390	protein	64.5451	4.57208	5.38586e-13	99.1394	4.42997	1.0803e-16	75.3842	3.64043	2.45124e-13	+	+	+
	BW25113_RS11060	yehM	+	2199174	2201453	protein	25.9139	4.03627	6.11938e-06	33.7836	5.22995	8.75587e-06	23.7811	3.80517	5.89229e-05	+	+	+
	BW25113_RS11085	btsR	-	2205722	2206441	protein	27.5437	3.51402	3.8825e-06	33.7712	2.67489	7.64161e-06	19.7177	3.51936	0.000360728	+	+	+
	BW25113_RS11090	btsS	-	2206438	2208123	protein	65.158	2.35057	1.07024e-09	33.9917	1.36309	0.00757814	27.7744	1.37796	0.0231136	+	+	+
	BW25113_RS11175	yohK	+	2224498	2225193	protein	28.8448	2.25302	0.000155369	39.7326	2.05003	2.98925e-05	30.2052	1.43674	0.0131016	+	+	+
	BW25113_RS11195	preT	+	2227512	2228750	protein	8.44157	3.40062	0.0195822	12.5219	3.75029	0.00403457	12.1005	4.85657	0.010286	+	-	+
	BW25113_RS11200	preA	+	2228744	2229979	protein	8.81383	2.81573	0.0286717	15.9021	3.54595	0.00107127	10.338	2.49781	0.0324352	+	-	+
	BW25113_RS11315	fruK	-	2254906	2255844	protein	102.08	2.499	2.98294e-15	108.086	2.71935	3.33643e-15	80.3925	2.30349	1.9214e-09	+	+	+
	BW25113_RS11615	atoB	+	2319588	2320772	protein	9.62755	3.56588	0.0117441	16.8163	3.59229	0.000869387	10.9901	3.03949	0.0149037	+	-	+
	BW25113_RS11625	yfaQ	-	2321627	2323276	protein	11.3203	3.84636	0.00611792	17.1583	2.80359	0.00137621	12.2855	2.76094	0.0131493	+	+	+
	BW25113_RS11695	glpQ	-	2343414	2344490	protein	78.1848	2.58762	1.99806e-12	112.234	2.47487	4.64784e-15	64.9544	2.32646	1.81712e-08	+	+	+
	BW25113_RS11780	arnA	+	2361518	2363500	protein	34.2336	2.23477	2.5712e-05	49.8214	1.80439	2.53533e-05	39.2082	1.10609	0.029935	+	+	+
	BW25113_RS11790	arnT	+	2364387	2366039	protein	14.0522	2.81167	0.00433331	36.8726	2.45787	1.26562e-05	20.9457	1.84075	0.010185	+	+	+
	BW25113_RS11850	rbn	+	2375087	2376004	protein	19.3317	2.15345	0.00351974	21.0562	1.88775	0.00489593	10.6185	0.945776	0.376305	+	+	-
	BW25113_RS11970	yfbS	-	2402999	2404831	protein	48.5171	2.81032	1.11749e-08	71.9192	2.66414	6.74943e-11	52.9413	2.31184	3.61977e-07	+	+	+
	BW25113_RS12035	yfcH	+	2415187	2416080	protein	132.879	3.03109	1.14975e-22	260.095	2.78506	2.16202e-33	166.255	2.53337	7.27763e-19	+	+	+
	BW25113_RS12085	dedD	-	2424501	2425163	protein	75.2453	2.2045	3.36008e-10	102.518	2.13194	6.30241e-12	57.3572	2.59159	5.68847e-08	+	+	+
	BW25113_RS12090	folC	-	2425153	2426421	protein	57.3081	2.03084	3.11954e-07	73.4507	1.61395	3.77543e-06	52.4023	1.7985	5.88687e-05	+	+	+
	BW25113_RS12165	prmB	-	2440987	2441919	protein	96.5661	1.73827	1.44766e-08	134.145	2.74766	5.9262e-18	87.1878	2.68578	2.13774e-12	+	+	+
	BW25113_RS12175	yfcO	-	2442707	2443528	protein	136.229	3.73002	4.01262e-26	307.061	5.08683	3.20628e-44	150.514	3.69586	1.2534e-23	+	+	+
	BW25113_RS12200	yfcU	-	2445835	2448480	pseudo protein	221.551	4.29817	1.20434e-41	239.071	4.52292	1.48803e-36	174.496	4.69964	4.72073e-28	+	+	+
	BW25113_RS12255	intS	+	2460024	2461181	protein	12.2124	2.54758	0.0122796	22.9495	2.16166	0.00129318	15.2776	2.22227	0.0122531	+	+	+
	BW25113_RS12355	emrK	-	2475655	2476818	protein	7.65497	5.7841	0.00171628	13.3651	3.85122	0.00290956	5.96114	3.78449	0.0731969	+	-	-
	BW25113_RS12370	yfdE	-	2481502	2482647	protein	10.9421	3.18037	0.00832464	13.9037	1.79126	0.0394048	13.1902	2.53281	0.0110221	+	+	+
	BW25113_RS12420	ypdA	+	2492150	2493847	protein	60.0253	3.53891	3.35283e-12	67.6502	2.94985	3.16406e-11	55.5114	3.06481	7.97743e-10	+	+	+
	BW25113_RS12425	ypdB	+	2493862	2494596	protein	18.6896	1.64298	0.0219491	26.1639	2.23438	0.00038353	20.6545	1.00471	0.166088	+	+	-
	BW25113_RS12465	yfeO	+	2503109	2504365	protein	47.1002	3.05351	3.24651e-09	46.0269	1.32308	0.0019611	39.4792	1.42662	0.00599818	+	+	+
	BW25113_RS12515	yfeD	+	2512292	2512684	protein	29.962	1.47762	0.00642393	36.0694	2.27729	2.47665e-05	22.2603	1.81427	0.00873	+	+	+
	BW25113_RS12590	cysZ	+	2524822	2525583	protein	127.176	5.04279	2.42975e-22	104.661	3.41482	4.48146e-18	52.1331	3.18891	2.53907e-09	+	+	+
	BW25113_RS12670	murP	+	2540032	2541456	protein	64.6605	3.65044	2.21342e-13	69.5309	4.45641	1.37623e-12	60.2666	3.54384	3.60032e-11	+	+	+
	BW25113_RS12675	pbp4b	+	2541461	2542765	protein	26.6519	2.52035	7.49689e-05	45.8205	3.26908	1.10697e-08	22.8933	2.87249	0.000461225	+	+	+
	BW25113_RS12740	-	+	2553616	2554257	protein	433.585	3.51414	1.61554e-67	741.118	4.31582	4.93336e-93	401.567	3.67081	1.36785e-37	+	+	+
	BW25113_RS12770	-	+	2557339	2557731	protein	13.9144	1.59386	0.0666303	21.9388	2.98904	0.000296061	10.3239	1.12106	0.297076	+	-	-
	BW25113_RS25220	ypfM	-	2584166	2584225	protein	111.188	3.06092	3.48135e-19	142.762	3.15106	8.35555e-23	104.311	3.19287	3.27245e-14	+	+	+
	BW25113_RS12985	hyfI	+	2604065	2604823	protein	9.15119	2.46179	0.0382432	11.8379	3.01532	0.008322	10.8472	3.02581	0.0152789	+	-	+
	BW25113_RS12995	hyfR	+	2605259	2607271	protein	11.155	3.18943	0.00749783	16.0709	1.77954	0.0212258	13.3726	1.78718	0.0548333	+	+	-
	BW25113_RS13025	uraA	-	2612230	2613519	protein	107.981	2.342	8.52889e-15	138.641	4.2494	7.66624e-24	84.7758	4.18221	4.25426e-15	+	+	+
	BW25113_RS13055	pdeF	-	2620054	2622297	protein	8.94855	1.45297	0.193104	11.9814	3.03617	0.00704069	5.54237	0.664048	0.684141	+	-	-
	BW25113_RS25940	-	-	2622479	2622631	protein	211.62	6.80621	9.47041e-23	223.874	5.96841	9.99188e-27	174.591	5.54672	1.63372e-24	+	+	+
	BW25113_RS13065	yfgG	+	2622649	2622840	protein	162.012	3.67654	5.82099e-30	177.077	3.35613	2.61347e-28	161.162	3.44836	4.75988e-25	+	+	+
	BW25113_RS13165	iscX	-	2649895	2650095	protein	13.6184	1.92435	0.0291795	22.962	3.01085	0.000108587	20.2618	1.29792	0.0710671	+	+	-
	BW25113_RS13180	hscB	-	2652311	2652826	protein	30.2195	2.25748	0.00010657	52.0562	1.20453	0.00328099	20.133	1.04082	0.147204	+	+	-
	BW25113_RS13205	trmJ	-	2655942	2656682	protein	255.127	3.03819	1.74644e-35	224.087	3.46142	2.67153e-31	118.274	2.92755	1.65101e-17	+	+	+
	BW25113_RS13235	hcaE	+	2662391	2663752	protein	33.5498	2.594	8.67431e-06	40.2386	2.56877	1.17741e-06	33.9109	2.06472	0.000358124	+	+	+
	BW25113_RS13280	yphE	-	2670209	2671720	protein	10.8416	4.81932	0.00765131	9.4708	3.37609	0.0158048	7.03937	2.34881	0.0983213	-	+	-
	BW25113_RS13305	hmpA	+	2679194	2680384	protein	36.4243	3.00726	2.9694e-07	28.1921	2.2382	0.000309785	18.154	1.91925	0.0127858	+	+	+
	BW25113_RS13310	glnB	-	2680429	2680767	protein	50.3187	0.730725	0.0962834	287.322	3.18977	7.57248e-39	44.8168	0.244643	0.685675	+	-	-
	BW25113_RS13325	qseE	-	2683030	2684457	protein	104.692	3.164	7.24252e-19	118.257	2.90636	1.69611e-18	110.204	3.00195	1.31189e-14	+	+	+
	BW25113_RS13435	nadB	+	2703779	2705401	protein	10.7125	3.76171	0.00637815	14.6582	2.92126	0.00304466	12.737	0.973844	0.314174	+	+	-
	BW25113_RS13695	yfjI	+	2752344	2753753	protein	38.6795	3.6051	1.96513e-08	31.1819	3.23587	2.95373e-06	19.6874	3.17077	0.000533761	+	+	+
	BW25113_RS23130	ypjA	-	2771505	2776085	protein	28.7881	2.0458	0.000389295	40.2072	0.251371	0.64308	35.7785	0.451181	0.452204	-	+	-
	BW25113_RS13880	yqaE	-	2790229	2790387	protein	6.26562	1.5045	0.297327	24.4957	2.47249	0.000261865	10.5085	0.564379	0.635016	+	-	-
	BW25113_RS13910	ygaM	+	2793505	2793834	protein	297.235	0.737679	0.000124263	1268.04	2.06074	1.20524e-39	481.36	0.690472	0.00191693	+	-	-
	BW25113_RS14125	ascG	-	2831613	2832623	protein	54.9027	2.79911	1.33443e-09	72.1168	2.04134	2.32936e-08	45.331	2.055	2.5839e-05	+	+	+
	BW25113_RS14130	ascF	+	2832883	2834340	protein	12.5343	1.99161	0.0352347	17.5686	2.89579	0.00100906	9.56595	1.1932	0.27333	+	+	-
	BW25113_RS14135	ascB	+	2834349	2835773	protein	25.0974	1.58575	0.00918533	33.6685	2.62786	8.77259e-06	17.9973	1.74054	0.0273929	+	+	+
	BW25113_RS14145	hycH	-	2836395	2836805	protein	15.2896	3.71317	0.000875355	17.218	3.63487	0.000599438	7.96433	2.55335	0.0573871	+	+	-
	BW25113_RS14235	ygbI	-	2853826	2854593	protein	129.826	2.88043	4.45047e-19	92.483	2.92393	1.45319e-14	56.5327	2.04113	1.88879e-06	+	+	+
	BW25113_RS14260	ygbN	+	2858460	2859824	protein	12.6385	2.60484	0.0084098	15.1955	4.04107	0.00148831	12.0408	3.83028	0.00644006	+	+	+
	BW25113_RS14285	truD	-	2863614	2864663	protein	747.783	4.11554	2.1072e-108	608.191	3.85918	1.11424e-68	384.392	3.83399	9.71336e-45	+	+	+
	BW25113_RS14325	iap	+	2869940	2870977	protein	21.6222	2.16048	0.00221888	18.4416	1.33339	0.0545758	12.8359	2.50794	0.0190981	-	+	+
	BW25113_RS14345	cas5e	-	2873733	2874407	protein	14.0325	5.19902	0.0030001	14.1859	3.97221	0.0021615	11.4943	3.73061	0.00849721	+	+	+
	BW25113_RS14365	cas3	-	2877912	2880578	protein	45.5793	2.88152	1.30035e-08	53.4683	3.83746	3.24073e-10	46.1769	3.74642	6.07151e-09	+	+	+
	BW25113_RS14460	pyrG	-	2901388	2903025	protein	484.936	2.061	2.48072e-37	777.507	2.4696	2.21879e-51	680.847	2.47049	1.38544e-34	+	+	+
	BW25113_RS14510	yqcA	-	2915894	2916343	protein	22.3443	2.39029	0.000544259	34.2424	3.39273	8.28954e-07	12.2645	1.8736	0.056106	+	+	-
	BW25113_RS14570	fucP	+	2927594	2928910	protein	42.29	3.94315	5.24298e-09	15.3938	1.25362	0.110552	9.50462	3.46505	0.0175221	-	+	-
	-	gcvB	+	2936055	2936260	sRNA	10749.1	2.80823	1.04648e-172	9716.6	2.87157	5.63158e-132	10328.7	2.79393	8.11647e-59	+	+	+
	BW25113_RS14615	csdA	+	2936696	2937901	protein	91.7597	2.95096	1.59227e-15	91.462	2.32711	2.07387e-11	69.1619	2.31813	8.2342e-09	+	+	+
	BW25113_RS14655	argA	+	2942601	2943932	protein	22.2743	-0.488499	0.760316	30.4342	0.246514	0.914106	15.321	2.24323	0.0112113	-	-	+
	BW25113_RS14740	ygdR	+	2964630	2964848	protein	222.645	2.27703	1.65865e-25	306.606	2.40242	6.44325e-26	149.71	1.4955	1.21609e-07	+	+	+
	BW25113_RS14890	-	-	2991051	2992187	pseudo protein	12.2411	2.90269	0.00683004	13.3167	2.17793	0.016465	8.67013	1.85688	0.113624	+	+	-
	BW25113_RS14905	xdhA	+	2993665	2995962	protein	12.1471	2.51486	0.012174	17.1183	1.53322	0.039453	11.4617	1.49224	0.126421	+	+	-
	BW25113_RS14935	ygeY	+	3002123	3003334	protein	9.94263	3.6456	0.00928295	11.6239	2.99036	0.00819811	5.71977	1.9953	0.192147	+	-	-
	BW25113_RS14945	arcC	+	3004820	3005752	protein	17.1146	2.5135	0.00235876	17.3493	2.8777	0.00111131	12.9573	2.22013	0.0254816	+	+	+
	BW25113_RS14965	ygfK	+	3009419	3012517	protein	37.3858	3.21678	7.91413e-08	39.3596	3.00484	3.72909e-07	26.9502	3.13728	2.5839e-05	+	+	+
	BW25113_RS14980	xdhD	+	3014675	3017545	protein	28.7243	2.27207	0.000129629	41.1116	1.76588	0.000292844	29.1135	1.71994	0.00331719	+	+	+
	BW25113_RS14985	xanQ	+	3017710	3019110	protein	14.9922	3.25562	0.00147496	14.7341	2.55606	0.00556308	13.9853	1.46401	0.11097	+	+	-
	BW25113_RS15080	yqfB	-	3036671	3036982	protein	10.793	0.601996	0.575421	16.2613	2.22764	0.00606661	7.93717	0.378658	0.799514	+	-	-
	BW25113_RS15130	zapA	+	3048971	3049300	protein	683.405	2.30494	1.3062e-56	933.205	2.60843	1.53358e-59	760.033	2.32699	4.08724e-36	+	+	+
	-	sibC	+	3050210	3050350	sRNA	4779.75	4.56702	4.27995e-226	4788.46	4.3442	6.42235e-223	3644.13	4.14699	1.45308e-128	+	+	+
	BW25113_RS15210	epd	-	3066031	3067050	protein	635.432	3.85362	6.80694e-94	1285.39	4.08335	3.59881e-110	759.531	3.65594	7.95306e-62	+	+	+
	BW25113_RS15220	fumE	-	3068045	3068554	protein	17.8867	2.21977	0.00397333	17.5937	0.883969	0.218948	18.0915	0.0301575	0.979098	-	+	-
	BW25113_RS15300	rsmE	+	3084493	3085224	protein	23.8043	1.60746	0.00966741	83.9336	2.6805	6.59634e-13	25.0119	1.89921	0.00420463	+	+	+
	BW25113_RS26205	yqgH	-	3102676	3102759	protein	11.9936	4.94919	0.00536092	12.8485	2.71171	0.00698358	7.26888	4.09622	0.0443094	+	+	-
	BW25113_RS15485	yghO	-	3122402	3123538	protein	19.8577	2.0465	0.00381869	16.1223	1.97063	0.0123268	12.5568	1.66182	0.0805096	+	+	-
	BW25113_RS15550	hybC	-	3134645	3136348	protein	38.5616	2.24074	8.67475e-06	34.4964	1.64774	0.00129318	27.5153	1.18074	0.048306	+	+	+
	BW25113_RS15555	hybB	-	3136345	3137523	protein	12.1118	3.94614	0.00338773	7.80206	2.45833	0.056263	5.6106	2.6525	0.115641	-	+	-
	BW25113_RS15595	yghA	+	3143021	3143905	protein	36.4228	2.6501	1.81973e-06	116.021	2.5536	1.75138e-15	68.3898	1.60911	5.01216e-05	+	+	+
	BW25113_RS15645	yqhG	+	3151009	3151935	protein	18.8988	2.45207	0.00194849	24.5583	2.63697	0.000178895	16.6011	3.68937	0.00104133	+	+	+
	BW25113_RS15685	mqsR	-	3161607	3161903	protein	45.2727	3.24648	4.87474e-09	75.3186	2.76615	4.45275e-12	41.686	3.79575	3.62895e-08	+	+	+
	BW25113_RS15715	mdaB	+	3165889	3166470	protein	40.6883	3.34663	1.37066e-08	71.1929	3.80445	2.82514e-13	49.2508	3.8517	2.96439e-09	+	+	+
	BW25113_RS15740	yqiB	-	3170217	3170639	protein	208.519	2.25967	1.83187e-19	157.831	1.96093	1.35203e-13	79.7988	1.37689	8.78101e-05	+	+	+
	BW25113_RS15770	ygiD	-	3174978	3175766	protein	9.27497	2.92786	0.0196509	13.8802	2.49243	0.00691703	9.37967	4.47656	0.0218779	+	-	-
	BW25113_RS15820	yqiI	+	3183991	3185055	protein	37.6445	3.79523	3.77769e-08	34.8286	3.18928	1.03907e-06	29.2823	3.48631	6.63077e-06	+	+	+
	-	sibD	-	3188080	3188224	sRNA	5335.97	5.48791	5.23428e-276	9395.8	5.54178	6.06851e-252	6675.55	5.20355	1.0591e-189	+	+	+
	-	sibE	-	3188456	3188599	sRNA	5116.59	5.12542	8.49969e-287	5098.3	5.25607	9.06161e-251	3970.49	4.91164	1.8159e-172	+	+	+
	BW25113_RS16020	rlmG	-	3228098	3229234	protein	10.5395	1.69512	0.096472	10.3969	0.991665	0.304991	10.5483	2.53212	0.0287191	-	-	+
	BW25113_RS16170	tdcC	-	3257045	3258376	protein	10.9615	1.34457	0.172409	13.3636	1.64994	0.055255	14.1362	2.98815	0.00738338	-	-	+
	BW25113_RS16205	garR	-	3265226	3266116	protein	7.14785	2.05674	0.113118	10.6789	2.45312	0.0223054	11.2982	1.48715	0.142135	+	-	-
	BW25113_RS16290	yraH	+	3280785	3281369	protein	32.7865	3.80099	2.42633e-07	18.6906	5.381	0.00106889	19.8601	3.51016	0.000341164	+	+	+
	BW25113_RS16420	rbfA	-	3306136	3306537	protein	24.3249	1.66752	0.00802371	32.0644	1.7469	0.00109768	26.3742	2.52988	0.000189173	+	+	+
	BW25113_RS16450	yhbX	-	3313347	3314972	protein	12.813	2.31869	0.0134862	16.2534	2.64497	0.00370285	10.7023	1.60213	0.120139	+	+	-
	BW25113_RS16480	rlmE	-	3320394	3321023	protein	446.25	2.6579	8.01862e-46	551.139	2.68901	1.59216e-49	431.92	2.26613	1.20409e-25	+	+	+
	BW25113_RS16495	dacB	+	3322322	3323755	protein	14.6709	2.27775	0.00886639	15.0833	1.7976	0.0277887	15.086	1.11159	0.189823	+	+	-
	BW25113_RS16570	kdsD	+	3334625	3335611	protein	85.8671	2.31187	1.46642e-11	93.3047	1.88512	2.51885e-09	70.9314	1.48761	0.000128062	+	+	+
	BW25113_RS16575	kdsC	+	3335632	3336198	protein	221.288	3.44906	2.33376e-39	248.792	3.17802	4.9539e-32	188.472	3.26045	1.86958e-22	+	+	+
	BW25113_RS16665	yhcD	+	3356166	3358547	protein	52.0425	3.31638	3.41904e-10	47.5699	2.67473	1.32232e-07	43.2537	1.8448	0.000189187	+	+	+
	BW25113_RS16695	yhcG	+	3361186	3362313	protein	18.2393	3.53079	0.000222351	36.4162	3.47405	2.6625e-07	17.6079	2.69313	0.00218876	+	+	+
	BW25113_RS16810	aaeR	+	3382879	3383808	protein	85.0976	4.17944	4.18441e-17	80.9422	3.85259	1.15829e-14	65.6337	3.22681	2.45576e-11	+	+	+
	BW25113_RS16895	panF	+	3400966	3402417	protein	14.1453	2.00573	0.0193639	16.153	1.39849	0.0654647	15.6359	1.04372	0.21803	-	+	-
	BW25113_RS16915	yhdJ	+	3405012	3405896	protein	33.0075	4.8282	9.0271e-07	42.8987	3.98059	2.67813e-08	21.6013	3.65303	0.000134266	+	+	+
	BW25113_RS16920	yhdU	+	3405980	3406159	protein	43.2335	2.4178	9.82571e-07	14.5948	2.91645	0.00294076	9.01222	4.40661	0.0262533	+	+	-
	BW25113_RS16935	acrF	+	3408392	3411496	protein	9.39048	0.649983	0.576165	11.4248	2.13914	0.0296167	9.51105	1.38254	0.220988	+	-	-
	BW25113_RS16965	yhdZ	+	3415795	3416553	protein	37.1322	2.79413	5.64159e-07	204.312	5.38321	8.92341e-29	30.0832	3.52836	5.99952e-06	+	+	+
	BW25113_RS17230	gspC	+	3448937	3449752	protein	18.7241	3.22182	0.000264971	16.1866	3.10869	0.0012764	12.9185	3.29919	0.00584629	+	+	+
	BW25113_RS17235	gspD	+	3449736	3451688	protein	7.54201	3.22912	0.0325133	13.9316	3.91057	0.00294076	8.65477	1.51704	0.192147	+	-	-
	BW25113_RS17265	gspJ	+	3455703	3456290	protein	16.6065	3.8229	0.000428407	19.2189	3.74406	0.000304285	10.8717	2.5658	0.0236775	+	+	+
	BW25113_RS17275	gspL	+	3457281	3458444	protein	17.6497	2.37078	0.00262942	17.6891	2.575	0.00172052	14.3344	1.70915	0.0504776	+	+	-
	BW25113_RS17290	bfr	-	3459608	3460084	protein	948.905	1.54154	1.50014e-27	1827.49	2.72626	1.84829e-52	536.839	0.841256	5.89229e-05	+	+	-
	BW25113_RS17295	bfd	-	3460156	3460350	protein	102.52	3.13664	1.13648e-18	156.577	2.72982	1.34214e-21	122.262	2.58025	1.4158e-14	+	+	+
	BW25113_RS17300	chiA	-	3460519	3463212	protein	34.4451	1.79089	0.000433528	40.0308	2.78325	4.44571e-07	32.7938	1.01738	0.0660073	+	+	-
	BW25113_RS17325	tusB	-	3468037	3468324	protein	21.9926	3.81878	4.34435e-05	33.9868	2.54126	1.2149e-05	26.0026	2.21628	0.000659682	+	+	+
	BW25113_RS17375	yheS	+	3474648	3476561	protein	59.9923	1.96765	2.63271e-07	79.214	2.42024	1.81425e-10	49.3617	2.18706	4.45256e-06	+	+	+
	BW25113_RS17440	tsgA	+	3485927	3487108	protein	13.2475	3.01358	0.00434231	16.2062	2.48865	0.00364459	14.9631	1.96776	0.0251321	+	+	+
	BW25113_RS17445	nirB	+	3487370	3489913	protein	36.0088	2.6202	2.54754e-06	28.7227	2.91039	2.08133e-05	24.4711	2.7617	0.000212951	+	+	+
	BW25113_RS17455	nirC	+	3490362	3491168	protein	19.0026	3.22832	0.000222786	20.8238	4.51622	0.00023529	12.1633	4.85013	0.0103017	+	+	+
	BW25113_RS17770	glgX	-	3562706	3564679	protein	305.769	2.75263	1.11069e-40	316.225	1.88187	2.83544e-20	215.815	1.34333	4.06954e-08	+	+	+
	BW25113_RS17800	gntR	-	3571091	3572086	protein	154.072	2.72362	1.17475e-22	213.166	2.03771	4.53032e-18	116.205	1.5961	3.8632e-07	+	+	+
	BW25113_RS17845	yhhA	+	3580303	3580743	protein	106.393	2.60767	2.06884e-16	165.253	2.54844	3.45875e-21	124.438	2.47459	3.82338e-15	+	+	+
	BW25113_RS18025	rhsB	+	3612552	3616787	protein	15.5523	2.6116	0.00324795	16.6934	1.67047	0.025372	14.9934	1.11842	0.188516	+	+	-
	BW25113_RS18145	arsB	+	3642295	3643584	protein	15.4269	3.71174	0.000778166	14.4208	2.92805	0.00295131	14.0734	2.09217	0.0229587	+	+	+
	BW25113_RS18195	hdeD	+	3650355	3650927	protein	10.8056	4.81535	0.00765323	60.5319	2.1232	2.66054e-07	159.691	0.898172	0.00227297	+	+	-
	BW25113_RS18210	mdtE	+	3652592	3653749	protein	15.4887	3.71653	0.000805681	31.0888	2.52772	2.76119e-05	33.6355	0.691486	0.251972	+	+	-
	-	gadY	+	3658224	3658329	sRNA	537.708	1.48459	1.18873e-23	3092.14	2.57222	8.35679e-69	7363.98	1.98543	7.81544e-25	+	+	+
	BW25113_RS18330	bcsE	+	3689818	3691389	protein	187.606	2.34399	2.67585e-23	200.883	1.45804	6.18609e-10	141.526	1.10755	0.000100894	+	+	+
	BW25113_RS18400	eptB	-	3702144	3703835	protein	60.4175	2.23802	1.82994e-08	97.255	2.98987	1.46621e-15	43.2283	1.90317	0.000271198	+	+	+
	BW25113_RS25300	-	+	3714040	3715409	protein	83.7441	4.29144	6.551e-17	78.347	4.85142	5.31246e-13	50.0049	5.92591	6.14141e-07	+	+	+
	BW25113_RS18485	wecH	+	3719247	3720242	protein	7.55915	2.08257	0.100093	14.8575	2.60029	0.00438563	4.99141	0.472372	1	+	-	-
	BW25113_RS18515	xylG	+	3725561	3727102	protein	78.7269	3.29314	4.87831e-15	44.6712	3.10035	2.91156e-08	21.427	2.20055	0.00253812	+	+	+
	BW25113_RS18520	xylH	+	3727080	3728261	protein	14.1783	2.79141	0.0038208	21.5021	2.6722	0.000435751	13.641	2.25601	0.0282296	+	+	+
	BW25113_RS18605	yiaT	-	3744488	3745228	protein	16.9172	5.47229	0.00139709	22.2603	5.63431	0.000505188	14.9604	3.53378	0.00206993	+	+	+
	BW25113_RS18655	rhsA	+	3755543	3759676	protein	24.6991	2.56641	0.000122862	29.3406	2.28245	0.00012637	27.3169	1.71256	0.00582172	+	+	+
	BW25113_RS18720	lldR	+	3772414	3773190	protein	19.0887	2.32925	0.00185818	18.1703	1.12877	0.116044	18.1114	1.73556	0.0237919	-	+	+
	BW25113_RS18815	waaU	-	3791599	3792672	protein	42.624	3.00123	2.24725e-08	33.0751	3.13987	1.90323e-06	31.6196	2.39752	7.14339e-05	+	+	+
	BW25113_RS18935	ligB	-	3812848	3814530	protein	17.2966	2.32333	0.00367007	19.1789	1.85225	0.0111275	11.743	2.03642	0.0436915	+	+	+
	BW25113_RS18980	yicI	-	3825579	3827897	protein	11.8489	1.547	0.102262	14.515	1.39049	0.0850771	10.6698	2.20186	0.0419872	-	-	+
	BW25113_RS19000	setC	+	3830313	3831497	protein	20.8979	5.78188	0.000544259	21.271	3.97634	0.000117879	18.9444	5.50612	0.00239106	+	+	+
	BW25113_RS19035	adeQ	-	3835815	3837149	protein	13.0389	3.00262	0.00456078	16.1798	2.39275	0.00561522	14.1611	3.44265	0.0032681	+	+	+
	BW25113_RS19070	ilvB	-	3844456	3846144	protein	80.7911	2.43776	3.80291e-11	85.8003	1.81913	1.4913e-07	60.9011	1.80185	2.96779e-05	+	+	+
	BW25113_RS19100	yidF	-	3848474	3848971	protein	36.9658	1.2493	0.0115277	62.7609	2.24816	2.15686e-07	20.2024	0.307971	0.725394	+	+	-
	BW25113_RS19105	yidG	-	3848968	3849330	protein	11.8649	2.85006	0.00764843	27.7992	3.57423	1.33675e-05	6.60909	2.24835	0.11486	+	+	-
	BW25113_RS19135	-	-	3854533	3855347	pseudo protein	21.1805	4.78198	0.000109863	22.2642	2.98467	0.000150382	16.7742	3.25621	0.00147314	+	+	+
	BW25113_RS19160	ibpB	-	3859829	3860257	protein	4.24495	1.14857	0.52263	13.2798	2.10283	0.0190381	4.0657	2.1194	1	+	-	-
	BW25113_RS19180	cbrA	+	3862737	3863801	protein	12.309	3.99364	0.00330448	13.8626	2.86747	0.00503832	9.77197	4.51786	0.0203329	+	+	-
	BW25113_RS19200	dgoK	-	3866956	3867834	protein	10.3378	1.95736	0.059758	10.6875	2.06291	0.0407818	8.86818	1.87994	0.107324	+	-	-
	BW25113_RS19320	cbrB	+	3890866	3891333	protein	12.7858	5.04943	0.00426789	13.9852	3.34911	0.00268849	11.1368	4.73063	0.0128711	+	+	+
	BW25113_RS19325	cbrC	+	3891382	3891969	protein	9.61425	0.736362	0.521896	15.6115	2.13173	0.00910926	7.99654	1.7159	0.164714	+	-	-
	BW25113_RS19460	asnA	+	3920515	3921507	protein	28.4662	1.73258	0.00222157	269.903	2.04983	1.30027e-21	135.654	1.50568	5.04295e-06	+	+	+
	BW25113_RS25790	-	-	3953372	3953820	pseudo protein	30.0997	3.41098	1.43759e-06	38.166	2.47336	3.6943e-06	25.2773	2.31105	0.000795063	+	+	+
	BW25113_RS19710	yifK	+	3974247	3975632	protein	293.834	4.23387	3.27188e-53	453.544	5.01759	5.73331e-58	393.916	4.58847	3.5112e-45	+	+	+
	BW25113_RS19755	hemD	-	3982448	3983188	protein	148.24	2.49515	4.20451e-20	134.868	2.02157	1.02088e-12	155.024	2.44893	2.66806e-16	+	+	+
	BW25113_RS19775	yifL	+	3987882	3988085	protein	39.8026	2.14082	1.16223e-05	59.091	2.10514	2.29501e-07	23.803	1.81632	0.00617612	+	+	+
	BW25113_RS26260	ysgD	+	3994578	3994634	protein	102.545	4.02226	9.95027e-20	98.6215	4.58541	8.04601e-17	60.0645	3.66623	3.00832e-11	+	+	+
	BW25113_RS19820	yigF	-	3995779	3996159	protein	7.82645	3.24566	0.0290258	11.8271	4.7132	0.00606657	9.23674	2.30088	0.0575745	+	-	-
	BW25113_RS19830	rarD	-	3996648	3997538	protein	12.0895	1.9788	0.0371622	10.9806	2.94008	0.0114236	7.92516	1.64395	0.1984	+	+	-
	BW25113_RS20030	yihF	+	4037559	4038989	protein	25.7341	2.79168	5.57759e-05	23.8026	3.33612	7.07603e-05	15.5501	2.50562	0.00618002	+	+	+
	BW25113_RS26265	-	+	4044360	4044588	pseudo protein	293.785	6.72378	0.00877288	1100.91	0.293151	0.934506	433.623	-5.44183	0.147734	-	+	-
	BW25113_RS20135	yihS	-	4063875	4065116	protein	20.4162	3.71969	8.56718e-05	19.8067	2.52225	0.00108787	17.0141	1.6355	0.0374662	+	+	+
	BW25113_RS20155	csqR	+	4068029	4068814	protein	28.8544	1.33591	0.0159143	34.9809	2.00031	0.000116093	22.7871	1.85783	0.00582798	+	+	+
	BW25113_RS20290	kdgT	+	4091618	4092601	protein	9.88878	3.63924	0.00947072	10.2059	3.48765	0.0106566	8.73256	3.33393	0.0254816	+	-	-
	BW25113_RS20310	cpxP	+	4095748	4096248	protein	210.25	1.56807	2.85181e-14	187.948	1.44688	2.10046e-10	141.584	2.02759	4.28674e-12	+	+	+
	BW25113_RS20345	yiiR	+	4102243	4102683	protein	27.8122	3.08454	7.22187e-06	34.5731	3.39453	8.73749e-07	22.0392	2.81949	0.000334528	+	+	+
	BW25113_RS20375	glpF	-	4107173	4108018	protein	41.0337	2.34819	1.55774e-06	29.9353	1.74862	0.00149378	13.0707	1.35096	0.136841	+	+	-
	BW25113_RS20460	yijE	+	4126036	4126941	protein	11.1743	2.77827	0.0111449	16.8146	2.55501	0.00289059	13.2767	2.22736	0.0219814	+	+	+
	BW25113_RS20480	fsa	-	4128974	4129636	protein	4.09042	4.87934	0.0207501	15.7001	3.03318	0.00191692	0.435652	1.57278	1	+	-	-
	BW25113_RS20500	pflD	+	4133923	4136220	protein	17.2949	2.56026	0.00194849	14.4247	1.78681	0.0300215	10.3069	0.355165	0.781818	+	+	-
	-	oxyS	-	4148206	4148322	sRNA	103.316	5.07959	1.31839e-18	68.5635	4.05019	8.86195e-13	41.4174	5.6433	3.24543e-06	+	+	+
	BW25113_RS20565	fabR	+	4151049	4151699	protein	415.975	3.27495	1.36381e-63	289.342	2.7547	6.1081e-35	146.809	1.92878	5.18352e-11	+	+	+
	BW25113_RS20575	trmA	-	4152098	4153198	protein	209.09	2.24988	1.65991e-21	226.874	1.95662	4.18523e-18	181.834	1.8199	6.55031e-12	+	+	+
	BW25113_RS20785	purH	-	4195871	4197460	protein	21.1642	1.49085	0.0251707	18.249	1.21008	0.108568	15.4424	2.77885	0.00369222	-	+	+
	BW25113_RS20840	espL4	-	4210229	4212415	protein	20.7834	2.64666	0.000411628	17.4199	2.10915	0.00822777	18.2793	2.29277	0.0060633	+	+	+
	BW25113_RS20975	ubiC	+	4242434	4242931	protein	59.6518	1.70926	5.88107e-06	48.666	2.09926	2.499e-06	28.2042	1.47695	0.01153	+	+	+
	BW25113_RS21020	-	+	4250249	4251234	pseudo protein	4.84428	5.12934	0.0107934	13.8818	3.30689	0.00264873	3.9603	2.05097	1	+	-	-
	BW25113_RS21140	nrfB	+	4279173	4279739	protein	7.51596	4.25855	0.0252968	10.3744	5.97152	0.000634253	5.72471	3.71894	0.0798757	+	-	-
	BW25113_RS21265	phnN	-	4305342	4305899	protein	3.88315	3.23924	0.146509	15.2067	4.04571	0.00143513	5.10943	2.50666	1	+	-	-
	BW25113_RS21335	crfC	+	4316952	4319180	protein	110.392	3.44161	4.50599e-19	101.528	1.9071	5.02584e-10	28.148	1.30678	0.0323911	+	+	+
	BW25113_RS21460	dtpC	-	4344771	4346228	protein	8.30274	1.31513	0.259787	13.5011	2.82249	0.00543393	7.36313	2.42215	0.0795878	+	-	-
	BW25113_RS21475	cadC	-	4350213	4351751	protein	51.7565	5.08338	8.33964e-10	72.0395	3.56459	5.08172e-13	47.6808	3.45956	3.24347e-09	+	+	+
	-	aspA_3	-	4356656	4356768	sRNA	473.171	2.72935	5.82288e-51	2941.82	5.78046	4.0874e-221	358.305	3.13063	1.64286e-33	+	+	+
	BW25113_RS21510	fxsA	+	4358481	4358957	protein	44.9731	2.76864	2.57429e-08	66.9836	2.30157	4.69056e-09	41.811	2.52283	1.91308e-06	+	+	+
	BW25113_RS21515	yjeH	-	4358973	4360229	protein	40.3394	2.69661	2.62937e-07	43.0283	1.69704	0.000157266	31.609	1.86957	0.00108735	+	+	+
	BW25113_RS21530	yjeI	+	4362626	4362979	protein	160.77	1.57325	4.66644e-11	294.064	2.22058	1.81385e-21	94.822	1.28061	0.000100894	+	+	+
	BW25113_RS21540	epmB	-	4364446	4365474	protein	273.309	4.0871	9.45032e-49	781.703	5.11456	2.45915e-96	241.648	3.93908	2.26456e-33	+	+	+
	BW25113_RS21595	epmA	+	4372460	4373437	protein	55.0949	2.90702	2.54347e-10	42.5892	2.49435	1.00885e-06	39.126	2.30045	3.19655e-05	+	+	+
	BW25113_RS21765	bsmA	-	4406258	4406587	protein	351.389	2.60679	5.65576e-43	220.898	1.64514	1.01862e-13	189.171	2.09037	4.37749e-16	+	+	+
	BW25113_RS21775	ulaR	-	4407515	4408270	protein	15.9682	2.43835	0.00393978	14.3064	2.32753	0.00977743	11.1445	1.66803	0.102661	+	+	-
	BW25113_RS21855	ytfB	-	4417896	4418534	protein	115.641	2.77473	1.7229e-18	133.722	2.86765	1.39035e-19	87.9708	3.05584	3.47916e-13	+	+	+
	BW25113_RS21880	qorB	-	4422981	4423841	protein	5.99498	1.72031	0.228739	29.2203	3.63405	5.11801e-06	5.11321	1.78655	1	+	-	-
	BW25113_RS21935	tamB	+	4433929	4437708	protein	133.632	2.52577	6.45018e-19	160.969	1.69508	2.43243e-11	117.288	1.6115	1.55182e-06	+	+	+
	BW25113_RS22050	pyrL	-	4462216	4462350	protein	264.719	3.0939	4.96143e-39	98.3374	2.42497	7.79434e-10	75.2729	2.24976	4.08641e-09	+	+	+
	BW25113_RS22075	tabA	+	4464679	4465131	protein	118.284	0.119632	0.754431	644.38	2.09597	1.28212e-38	159.287	0.0918577	0.834991	+	-	-
	BW25113_RS22090	rraB	+	4468290	4468706	protein	206.425	0.764002	0.000620726	1004.2	2.80566	1.08e-61	203.961	0.527057	0.057968	+	-	-
	BW25113_RS22095	yjgM	-	4468851	4469354	protein	10.2148	2.20709	0.0414149	9.33065	1.23433	0.228535	9.118	1.6109	0.14937	-	+	-
	BW25113_RS22110	holC	-	4473654	4474097	protein	56.7003	2.5432	6.8123e-09	74.2945	1.94613	3.25649e-07	58.9268	2.56782	8.25074e-08	+	+	+
	BW25113_RS26275	ytgA	+	4475922	4475972	protein	12.6133	1.63439	0.0707005	15.6045	2.06823	0.0122097	9.3081	1.67191	0.135321	+	-	-
	BW25113_RS22140	idnT	-	4481023	4482342	protein	112.494	5.39226	9.5338e-19	134.377	4.29012	5.0906e-23	98.3197	4.70437	8.14996e-17	+	+	+
	BW25113_RS22210	insG	-	4491920	4493266	protein	21.9728	1.80561	0.00651099	31.0236	2.04134	0.000264952	19.7902	0.823921	0.287594	+	+	-
	BW25113_RS26285	ykiE	+	4508189	4508257	protein	9.77863	2.56286	0.0257424	12.4602	2.27963	0.017706	9.92458	1.76999	0.104547	+	-	-
	BW25113_RS22325	yjhG	-	4511944	4513911	protein	17.2001	1.49402	0.0494056	32.1227	1.60555	0.0021775	19.8747	2.06397	0.00700227	+	+	+
	BW25113_RS22345	sgcE	-	4516722	4517354	protein	10.1269	1.72503	0.10057	13.9067	2.49472	0.00692019	7.55006	2.42365	0.0876376	+	-	-
	BW25113_RS22365	sgcB	-	4520072	4520350	protein	10.4026	3.71616	0.00743404	8.08149	3.08247	0.0318935	5.88144	2.69131	0.105958	-	+	-
	BW25113_RS22370	sgcX	-	4520347	4521468	protein	18.8072	1.80232	0.0125694	22.5799	1.86526	0.0041271	14.1726	2.65051	0.00663833	+	+	+
	BW25113_RS22475	fimH	+	4538625	4539527	protein	95.9959	4.25222	3.5812e-19	90.994	4.85344	3.90038e-15	84.7825	4.66025	1.23034e-14	+	+	+
	BW25113_RS22535	hypT	-	4547195	4548106	protein	16.5662	3.04837	0.00105221	17.4766	1.69932	0.0204524	15.5627	1.31969	0.108726	+	+	-
	BW25113_RS25845	-	+	4558815	4559735	pseudo protein	31.3736	3.27604	1.17785e-06	42.9273	3.50185	2.32936e-08	32.9458	3.23282	2.52118e-06	+	+	+
	-	symR	+	4569652	4569728	sRNA	1757.8	3.23131	1.43265e-128	1166.19	3.343	5.87407e-102	894.198	2.85606	2.77679e-49	+	+	+
	BW25113_RS22660	yjiX	-	4578693	4578896	protein	10.3978	2.60686	0.0203008	9.55614	1.8259	0.0891742	8.24629	1.73308	0.156305	-	+	-
	BW25113_RS22665	btsT	-	4578946	4581096	protein	34.2799	3.61057	1.57528e-07	43.1804	3.73313	1.46645e-08	25.0229	3.87913	3.84474e-05	+	+	+
	BW25113_RS22680	lgoT	-	4583178	4584539	protein	23.2481	3.02182	7.02231e-05	23.3767	3.03939	8.56322e-05	16.4046	2.89115	0.00253812	+	+	+
	BW25113_RS22690	lgoD	+	4585807	4586829	protein	12.3776	3.37311	0.00408913	11.2656	4.64044	0.0070261	5.84278	5.30237	0.00849721	+	+	-
	BW25113_RS22730	bglJ	+	4593977	4594654	protein	67.5458	2.91093	2.35246e-12	51.0666	2.00798	3.30756e-06	34.5817	1.60885	0.00373071	+	+	+
	BW25113_RS22810	yjjI	-	4605332	4606882	protein	16.3135	2.06832	0.0097001	17.7053	1.11086	0.123112	21.3002	1.05907	0.126084	-	+	-
	BW25113_RS22865	nadR	+	4617132	4618364	protein	80.7074	2.51078	6.71922e-12	112.583	2.02718	9.97931e-12	106.212	2.42474	4.19784e-13	+	+	+
	BW25113_RS22900	robA	-	4624258	4625127	protein	255.133	2.15266	1.43712e-23	311.459	1.92865	3.03799e-18	244.415	2.09882	3.36748e-16	+	+	+
	1Genes without a locus tag represent manually curated sRNAs from EcoCYC database (MG1655 strain).
