# Supplementary material for: Interplay between bacterial 5′-NAD-RNA decapping hydrolase NudC and DEAD-box RNA helicase CsdA in stress responses
Source: mSystems. 2023 Sep 14;8(5):e00718-23. doi: 10.1128/msystems.00718-23 (PMC10654059; doi:10.1128/msystems.00718-23)
Supplement: Data S3 — Change in gene expression in ΔnudC strain compared to wt. [file msystems.00718-23-s0003.xlsx]

## Sheet: Sheet1
	Data file S3. Change in gene expression in ΔnudC strain compared to wt.
	Locus tag1	Gene symbol	Strand	Start	End	log2(FC)	Adjusted p-value	Product	Gene type
	BW25113_RS00005	thrL	+	190	255	-0.294866	0.424815	thr operon leader peptide	protein coding
	BW25113_RS00010	thrA	+	337	2799	0.449747	0.141169	bifunctional aspartate kinase/homoserine dehydrogenase I	protein coding
	BW25113_RS00015	thrB	+	2801	3733	0.170931	0.842319	homoserine kinase	protein coding
	BW25113_RS00020	thrC	+	3734	5020	0.4041	0.168702	threonine synthase	protein coding
	BW25113_RS00030	yaaX	+	5234	5530	0.166615	-	DUF2502 domain-containing protein	protein coding
	BW25113_RS00035	yaaA	-	5683	6459	-0.539451	0.517622	peroxide stress protein YaaA	protein coding
	BW25113_RS00040	yaaJ	-	6529	7959	-0.172389	0.925878	sodium:alanine symporter family protein	protein coding
	BW25113_RS00045	tal	+	8238	9191	0.177888	0.383992	transaldolase	protein coding
	BW25113_RS00050	mog	+	9306	9893	0.41706	0.441812	molybdopterin adenylyltransferase	protein coding
	BW25113_RS00055	satP	-	9928	10494	-0.138101	0.946187	acetate uptake transporter	protein coding
	BW25113_RS00060	msyB	-	10643	11356	-0.6412	-	acidic protein MsyB	protein coding
	BW25113_RS00065	yaaI	-	11382	11786	-0.723968	-	DUF2541 family protein	protein coding
	BW25113_RS00070	dnaK	+	12163	14079	-0.175364	0.353108	molecular chaperone DnaK	protein coding
	-	tpke11	+	14080	14167	-0.0570416	0.963793	tpke11	sRNA
	BW25113_RS00075	dnaJ	+	14168	15298	-0.0762168	0.923706	molecular chaperone DnaJ	protein coding
	BW25113_RS00080	-	+	15445	16557	0.0196515	0.989516	IS4 family transposase	protein coding
	BW25113_RS00085	mokC	-	16751	16903	0.198917	0.917539	type I toxin-antitoxin system toxin MokC	protein coding
	-	sokC	+	16952	17006	-0.0753116	0.933831	sokC	sRNA
	BW25113_RS00090	nhaA	+	17489	18655	-0.330303	0.0534083	Na+/H+ antiporter NhaA	protein coding
	BW25113_RS00095	nhaR	+	18721	19620	-0.3879	0.119822	transcriptional activator NhaR	protein coding
	BW25113_RS25960	-	-	19658	19795	0.135841	0.952035	fimbrial family protein	pseudo gene
	BW25113_RS00100	-	-	19811	20508	-0.280822	0.897798	IS1 family transposase	protein coding
	BW25113_RS00110	rpsT	-	20815	21078	-0.0733366	0.879245	30S ribosomal protein S20	protein coding
	BW25113_RS00115	yaaY	+	21181	21399	0.0962799	0.925878	DUF2575 family protein	protein coding
	BW25113_RS00120	ribF	+	21407	22348	-0.008725	0.993488	bifunctional riboflavin kinase/FAD synthetase	protein coding
	BW25113_RS00125	ileS	+	22391	25207	0.0701418	0.889934	isoleucine--tRNA ligase	protein coding
	BW25113_RS00130	lspA	+	25207	25701	0.0278505	0.982822	signal peptidase II	protein coding
	BW25113_RS00135	fkpB	+	25826	26275	0.0401334	0.983185	FKBP-type peptidyl-prolyl cis-trans isomerase	protein coding
	BW25113_RS00140	ispH	+	26277	27227	0.020873	0.989516	4-hydroxy-3-methylbut-2-enyl diphosphate reductase	protein coding
	BW25113_RS00145	rihC	+	27293	28207	-0.115471	0.964344	ribonucleoside hydrolase RihC	protein coding
	BW25113_RS00150	dapB	+	28374	29195	0.0861337	0.934065	4-hydroxy-tetrahydrodipicolinate reductase	protein coding
	BW25113_RS00165	carA	+	29651	30799	0.103595	0.985751	glutamine-hydrolyzing carbamoyl-phosphate synthase small subunit	protein coding
	BW25113_RS00170	carB	+	30817	34038	-0.0938397	0.987216	carbamoyl-phosphate synthase large subunit	protein coding
	BW25113_RS00180	caiF	+	34300	34695	-0.509946	0.715641	carnitine metabolism transcriptional regulator CaiF	protein coding
	BW25113_RS00185	caiE	-	34781	35371	0.614894	-	carnitine operon protein CaiE	protein coding
	BW25113_RS00190	caiD	-	35377	36162	-0.09339	-	crotonobetainyl-CoA hydratase	protein coding
	BW25113_RS00195	caiC	-	36271	37824	-0.21873	-	crotonobetaine/carnitine-CoA ligase	protein coding
	BW25113_RS00200	caiB	-	37898	39115	0.306295	-	L-carnitine CoA-transferase	protein coding
	BW25113_RS00205	caiA	-	39244	40386	-0.587144	0.4616	crotonobetainyl-CoA dehydrogenase	protein coding
	BW25113_RS00210	caiT	-	40417	41931	-0.0101169	-	L-carnitine/gamma-butyrobetaine antiporter	protein coding
	BW25113_RS00215	fixA	+	42403	43173	0.112434	-	electron transfer flavoprotein FixA	protein coding
	BW25113_RS00220	fixB	+	43188	44129	-2.20027	-	electron transfer flavoprotein subunit alpha/FixB family protein	protein coding
	BW25113_RS00225	fixC	+	44180	45466	-1.23785	-	FAD-dependent oxidoreductase	protein coding
	BW25113_RS00230	fixX	+	45463	45750	-1.30235	-	ferredoxin-like protein FixX	protein coding
	BW25113_RS00235	yaaU	+	45807	47138	-2.22599	-	MFS transporter	protein coding
	BW25113_RS00240	kefF	+	47246	47776	-0.54326	0.507817	glutathione-regulated potassium-efflux system oxidoreductase KefF	protein coding
	BW25113_RS00245	kefC	+	47769	49631	-0.390899	0.388996	glutathione-regulated potassium-efflux system protein KefC	protein coding
	BW25113_RS00250	folA	+	49823	50302	-0.076098	0.938053	type 3 dihydrofolate reductase	protein coding
	BW25113_RS00255	apaH	-	50380	51222	-0.258263	0.598437	bis(5'-nucleosyl)-tetraphosphatase (symmetrical) ApaH	protein coding
	BW25113_RS00260	apaG	-	51229	51606	0.0020252	0.999218	Co2+/Mg2+ efflux protein ApaG	protein coding
	BW25113_RS00265	rsmA	-	51609	52430	-0.0404246	0.970066	16S rRNA (adenine(1518)-N(6)/adenine(1519)-N(6))-dimethyltransferase RsmA	protein coding
	BW25113_RS00270	pdxA	-	52427	53416	-0.0818948	0.925878	4-hydroxythreonine-4-phosphate dehydrogenase PdxA	protein coding
	BW25113_RS00275	surA	-	53416	54702	-0.0174712	0.986502	peptidylprolyl isomerase SurA	protein coding
	BW25113_RS00280	lptD	-	54755	57109	-0.0210169	0.983185	LPS assembly protein LptD	protein coding
	BW25113_RS00285	djlA	+	57364	58179	-0.0217523	0.990516	co-chaperone DjlA	protein coding
	BW25113_RS00290	-	+	58474	59124	0.129556	0.928472	hypothetical protein	protein coding
	BW25113_RS25860	-	+	59121	59279	-0.711524	0.215888	hypothetical protein	protein coding
	BW25113_RS25400	-	-	59296	59474	0.257029	0.903481	transposase	pseudo gene
	BW25113_RS00295	rluA	-	59687	60346	-0.0926657	0.955449	bifunctional tRNA pseudouridine(32) synthase/23S rRNA pseudouridine(746) synthase RluA	protein coding
	BW25113_RS00300	rapA	-	60358	63264	-0.360045	0.21253	RNA polymerase-associated protein RapA	protein coding
	BW25113_RS00305	polB	-	63429	65780	0.0793302	0.967496	DNA polymerase II	protein coding
	BW25113_RS00310	araD	-	65855	66574	-1.46941	-	L-ribulose-5-phosphate 4-epimerase	protein coding
	BW25113_RS00315	araC	+	66874	67752	0.374835	0.797709	arabinose operon transcriptional regulator AraC	protein coding
	BW25113_RS00320	yabI	+	67838	68602	-0.164918	0.897222	DedA family protein	protein coding
	BW25113_RS00325	thiQ	-	68716	69414	0.4381	-	thiamine ABC transporter ATP-binding protein ThiQ	protein coding
	BW25113_RS00330	thiP	-	69398	71008	0.127352	0.974831	thiamine/thiamine pyrophosphate ABC transporter permease ThiP	protein coding
	BW25113_RS00335	thiB	-	70984	71967	-0.0550802	0.987216	thiamine ABC transporter substrate binding subunit	protein coding
	-	sroA	-	72003	72095	-0.318312	0.570806	sroA	sRNA
	BW25113_RS00340	sgrR	-	72131	73786	-0.215431	0.88306	DNA-binding transcriptional regulator SgrR	protein coding
	-	sgrS	+	73854	74080	-0.200986	0.719498	sgrS	sRNA
	BW25113_RS00345	sgrT	+	73875	74006	NA	-	glucose uptake inhibitor SgrT	protein coding
	BW25113_RS00350	setA	+	74108	75286	0.112459	0.950017	sugar efflux transporter SetA	protein coding
	BW25113_RS00355	leuD	-	75335	75940	-0.164138	0.951921	3-isopropylmalate dehydratase small subunit	protein coding
	BW25113_RS00360	leuC	-	75951	77351	0.197813	0.929494	3-isopropylmalate dehydratase large subunit	protein coding
	BW25113_RS00365	leuB	-	77354	78445	-0.142067	0.970285	3-isopropylmalate dehydrogenase	protein coding
	BW25113_RS00370	leuA	-	78445	80016	-0.414831	0.75512	2-isopropylmalate synthase	protein coding
	BW25113_RS00375	leuL	-	80109	80195	-0.047809	0.974831	leu operon leader peptide	protein coding
	BW25113_RS00380	leuO	+	80855	81799	-0.291398	0.824667	transcriptional regulator LeuO	protein coding
	BW25113_RS25405	-	-	81954	81998	-1.30235	-	protein YabR	protein coding
	BW25113_RS00385	ilvI	+	82117	83841	0.559145	0.438967	acetolactate synthase 3 large subunit	protein coding
	BW25113_RS00390	ilvN	+	83844	84335	0.0415541	-	acetolactate synthase small subunit	protein coding
	BW25113_RS00395	-	+	84347	84433	0.166894	-	fruR/shl operon leader peptide	protein coding
	BW25113_RS00400	cra	+	84515	85519	0.269273	0.432512	catabolite repressor/activator	protein coding
	BW25113_RS00405	mraZ	+	86121	86579	0.102454	0.897222	division/cell wall cluster transcriptional repressor MraZ	protein coding
	BW25113_RS00410	rsmH	+	86581	87522	0.0673566	0.933556	16S rRNA (cytosine(1402)-N(4))-methyltransferase RsmH	protein coding
	BW25113_RS00415	ftsL	+	87519	87884	-0.172666	0.657007	cell division protein FtsL	protein coding
	BW25113_RS00420	ftsI	+	87900	89666	-0.0125516	0.989516	peptidoglycan glycosyltransferase FtsI	protein coding
	-	ftsO	+	88972	89145	-0.178614	0.318585	ftsO	sRNA
	BW25113_RS00425	murE	+	89653	91140	-0.0902795	0.889934	UDP-N-acetylmuramoyl-L-alanyl-D-glutamate--2,6-diaminopimelate ligase	protein coding
	BW25113_RS00430	murF	+	91137	92495	0.0367044	0.97867	UDP-N-acetylmuramoyl-tripeptide--D-alanyl-D-alanine ligase	protein coding
	BW25113_RS00435	mraY	+	92489	93571	0.0976757	0.897222	phospho-N-acetylmuramoyl-pentapeptide-transferase	protein coding
	BW25113_RS00440	murD	+	93574	94890	0.0842494	0.902837	UDP-N-acetylmuramoyl-L-alanine--D-glutamate ligase	protein coding
	BW25113_RS00445	ftsW	+	94890	96134	-0.153941	0.769544	cell division protein FtsW	protein coding
	BW25113_RS00450	murG	+	96131	97198	0.103439	0.897798	undecaprenyldiphospho-muramoylpentapeptide beta-N-acetylglucosaminyltransferase	protein coding
	BW25113_RS00455	murC	+	97252	98727	-0.0383124	0.971764	UDP-N-acetylmuramate--L-alanine ligase	protein coding
	BW25113_RS00460	ddlB	+	98720	99640	0.0542827	0.951921	D-alanine--D-alanine ligase	protein coding
	BW25113_RS00465	ftsQ	+	99642	100472	0.0458364	0.95922	cell division protein FtsQ	protein coding
	BW25113_RS00470	ftsA	+	100469	101731	-0.0281439	0.974831	cell division protein FtsA	protein coding
	BW25113_RS00475	ftsZ	+	101792	102943	-0.0354716	0.954266	cell division protein FtsZ	protein coding
	BW25113_RS00480	lpxC	+	103044	103961	-0.0797355	0.823384	UDP-3-O-acyl-N-acetylglucosamine deacetylase	protein coding
	BW25113_RS00485	secM	+	104192	104704	0.256735	0.620428	secA translation cis-regulator SecM	protein coding
	BW25113_RS00490	secA	+	104766	107471	0.204225	0.329408	preprotein translocase subunit SecA	protein coding
	BW25113_RS00495	mutT	+	107531	107920	0.346008	0.849532	8-oxo-dGTP diphosphatase MutT	protein coding
	BW25113_RS00505	yacG	-	108136	108333	0.0397037	0.989516	DNA gyrase inhibitor YacG	protein coding
	BW25113_RS00510	zapD	-	108343	109086	-0.160624	0.880644	cell division protein ZapD	protein coding
	BW25113_RS00515	coaE	-	109086	109706	-0.0249455	0.990375	dephospho-CoA kinase	protein coding
	BW25113_RS25965	-	+	109731	109775	-0.845047	-	protein YacM	protein coding
	BW25113_RS00520	guaC	+	109931	110974	-0.213042	0.668553	GMP reductase	protein coding
	BW25113_RS00525	hofC	-	111009	112211	-0.917753	0.389636	protein transport protein HofC	protein coding
	BW25113_RS00530	gspE	-	112201	113586	-0.204309	0.953576	type II secretion system protein GspE	protein coding
	BW25113_RS00535	ppdD	-	113596	114036	-0.340561	-	prepilin peptidase-dependent pilin	protein coding
	BW25113_RS00545	nadC	-	114239	115132	0.277649	0.525749	carboxylating nicotinate-nucleotide diphosphorylase	protein coding
	BW25113_RS00550	ampD	+	115220	115771	0.0759556	0.971963	1,6-anhydro-N-acetylmuramyl-L-alanine amidase AmpD	protein coding
	BW25113_RS00555	ampE	+	115768	116622	-0.0206591	0.990916	beta-lactamase regulator AmpE	protein coding
	BW25113_RS00560	aroP	-	116665	118038	0.0018178	0.999372	aromatic amino acid transporter AroP	protein coding
	BW25113_RS00565	pdhR	+	118579	119343	0.421708	0.346004	pyruvate dehydrogenase complex transcriptional repressor PdhR	protein coding
	-	tp2	-	119184	119344	-1.33373	-	tp2	sRNA
	BW25113_RS00570	aceE	+	119504	122167	0.195889	0.342499	pyruvate dehydrogenase (acetyl-transferring), homodimeric type	protein coding
	BW25113_RS00575	aceF	+	122182	124074	0.262457	0.134959	pyruvate dehydrogenase complex dihydrolipoyllysine-residue acetyltransferase	protein coding
	BW25113_RS00580	lpdA	+	124399	125823	-0.0017841	0.999218	dihydrolipoyl dehydrogenase	protein coding
	BW25113_RS00585	yacH	-	125894	127747	-0.279491	0.837123	DUF3300 domain-containing protein	protein coding
	BW25113_RS00590	acnB	+	128102	130699	0.161172	0.571107	bifunctional aconitate hydratase 2/2-methylisocitrate dehydratase	protein coding
	BW25113_RS00595	yacL	+	130875	131237	-0.0651553	0.966753	protein YacL	protein coding
	BW25113_RS00600	speD	-	131275	132069	0.229108	0.637817	adenosylmethionine decarboxylase	protein coding
	BW25113_RS00605	speE	-	132085	132951	0.0948838	0.925878	polyamine aminopropyltransferase	protein coding
	BW25113_RS00610	yacC	-	133057	133404	-0.195698	0.769544	YacC family pilotin-like protein	protein coding
	BW25113_RS00615	cueO	+	133570	135120	-0.12774	0.917539	multicopper oxidase CueO	protein coding
	BW25113_RS00620	gcd	-	135322	137712	-0.482928	0.00279328	quinoprotein glucose dehydrogenase	protein coding
	BW25113_RS00625	hpt	+	137918	138454	-0.173513	0.765112	hypoxanthine phosphoribosyltransferase	protein coding
	BW25113_RS00630	can	-	138495	139157	-0.0691105	0.897798	carbonate dehydratase	protein coding
	BW25113_RS00635	yadG	+	139266	140192	-0.0847457	0.953412	ABC transporter ATP-binding protein	protein coding
	BW25113_RS00640	yadH	+	140189	140959	-0.0312485	0.987216	ABC transporter permease	protein coding
	BW25113_RS00645	yadI	+	141064	141504	0.257395	0.758628	PTS sugar transporter subunit IIA	protein coding
	BW25113_RS00650	yadE	+	141568	142797	0.201095	0.866328	polysaccharide deacetylase family protein	protein coding
	BW25113_RS00655	panD	-	142801	143181	-0.0247131	0.987216	aspartate 1-decarboxylase	protein coding
	BW25113_RS00660	rpnC	+	143455	144357	-0.29267	0.849532	recombination-promoting nuclease RpnC	protein coding
	BW25113_RS00665	panC	-	144431	145282	0.146441	0.758628	pantoate--beta-alanine ligase	protein coding
	BW25113_RS00670	panB	-	145294	146088	0.0589177	0.971764	3-methyl-2-oxobutanoate hydroxymethyltransferase	protein coding
	BW25113_RS00675	yadC	-	146202	147440	-0.344517	-	fimbrial tip-adhesin YadC	protein coding
	BW25113_RS00680	yadK	-	147490	148086	-0.300028	-	fimbrial-like protein	protein coding
	BW25113_RS00685	yadL	-	148113	148718	1.40207	-	fimbrial-like protein YadL	protein coding
	BW25113_RS00690	yadM	-	148730	149299	-0.702798	-	fimbrial protein	protein coding
	BW25113_RS00695	htrE	-	149316	151913	-0.300247	0.920623	Yad fimbria usher protein HtrE	protein coding
	BW25113_RS00700	yadV	-	151948	152688	1.25844	-	fimbrial chaperone	protein coding
	BW25113_RS00705	yadN	-	152786	153370	0.621209	-	fimbrial protein	protein coding
	BW25113_RS00710	folK	-	153740	154219	0.14279	0.964915	2-amino-4-hydroxy-6-hydroxymethyldihydropteridine diphosphokinase	protein coding
	BW25113_RS00715	pcnB	-	154216	155613	-0.0780654	0.927136	polynucleotide adenylyltransferase PcnB	protein coding
	BW25113_RS00720	gluQRS	-	155673	156569	-0.179052	0.887556	tRNA glutamyl-Q(34) synthetase GluQRS	protein coding
	BW25113_RS00725	dksA	-	156636	157091	0.110763	0.715641	RNA polymerase-binding protein DksA	protein coding
	BW25113_RS00730	sfsA	-	157269	157973	-0.215861	0.255572	DNA/RNA nuclease SfsA	protein coding
	BW25113_RS00735	thpR	-	157988	158518	0.213188	0.925878	RNA 2',3'-cyclic phosphodiesterase	protein coding
	BW25113_RS00740	hrpB	+	158592	161021	-0.193779	0.78283	ATP-dependent helicase HrpB	protein coding
	BW25113_RS00750	mrcB	+	161217	163751	0.0018722	0.999218	bifunctional glycosyl transferase/transpeptidase	protein coding
	BW25113_RS00755	fhuA	+	163971	166214	0.114803	0.769544	ferrichrome porin FhuA	protein coding
	BW25113_RS00760	fhuC	+	166265	167062	-0.0496385	0.982822	Fe3+-hydroxamate ABC transporter ATP-binding protein FhuC	protein coding
	BW25113_RS00765	fhuD	+	167062	167952	0.16209	0.902837	Fe(3+)-hydroxamate ABC transporter substrate-binding protein FhuD	protein coding
	BW25113_RS00770	fhuB	+	167949	169931	0.126848	0.919388	Fe(3+)-hydroxamate ABC transporter permease FhuB	protein coding
	BW25113_RS00775	hemL	-	170089	171369	-0.175282	0.758628	glutamate-1-semialdehyde 2,1-aminomutase	protein coding
	BW25113_RS26045	yadX	+	171535	171582	-0.184085	0.86538	protein YadX	protein coding
	BW25113_RS00780	clcA	+	171594	173015	-0.121144	0.837123	H(+)/Cl(-) exchange transporter ClcA	protein coding
	BW25113_RS25410	-	+	173039	173104	-0.142262	0.864602	small protein YadW	protein coding
	BW25113_RS00785	erpA	+	173097	173441	0.0385418	0.962112	iron-sulfur cluster insertion protein ErpA	protein coding
	BW25113_RS00790	yadS	-	173488	174111	0.0759808	0.982822	TRIC cation channel family protein	protein coding
	BW25113_RS00795	btuF	-	174149	174949	-0.199362	0.848112	vitamin B12 ABC transporter substrate-binding protein BtuF	protein coding
	BW25113_RS00800	mtnN	-	174942	175640	-0.0555583	0.952035	5'-methylthioadenosine/S-adenosylhomocysteine nucleosidase	protein coding
	BW25113_RS00805	dgt	+	175724	177241	0.104022	0.929494	dGTPase	protein coding
	BW25113_RS00810	degP	+	177371	178795	-0.257426	0.547039	serine endoprotease DegP	protein coding
	BW25113_RS00815	cdaR	+	178950	180107	0.350393	0.717014	DNA-binding transcriptional regulator CdaR	protein coding
	BW25113_RS00820	yaeH	-	180196	180582	-0.0018767	0.999218	DUF3461 family protein	protein coding
	BW25113_RS00825	yaeI	-	180744	181556	-0.286815	-	phosphodiesterase YaeI	protein coding
	BW25113_RS00830	dapD	-	181610	182434	0.0118593	0.990916	2,3,4,5-tetrahydropyridine-2,6-dicarboxylate N-succinyltransferase	protein coding
	BW25113_RS00835	glnD	-	182465	185137	-0.342506	0.513299	bifunctional uridylyltransferase/uridylyl-removing protein GlnD	protein coding
	BW25113_RS00840	map	-	185199	185993	0.131392	0.708824	type I methionyl aminopeptidase	protein coding
	-	tff	+	186199	186334	0.0524044	0.948068	tff	sRNA
	BW25113_RS00845	rpsB	+	186361	187086	0.0946808	0.749574	30S ribosomal protein S2	protein coding
	BW25113_RS00850	tsf	+	187344	188195	0.190854	0.247989	translation elongation factor Ts	protein coding
	BW25113_RS00855	pyrH	+	188342	189067	0.147722	0.849412	UMP kinase	protein coding
	BW25113_RS00860	frr	+	189359	189916	-0.0940035	0.756628	ribosome recycling factor	protein coding
	BW25113_RS00865	ispC	+	190008	191204	-0.039591	0.978239	1-deoxy-D-xylulose-5-phosphate reductoisomerase	protein coding
	-	ispZ	+	191271	191331	0.0932075	0.957753	ispZ	sRNA
	BW25113_RS00870	ispU	+	191393	192151	0.121484	0.749574	(2E,6E)-farnesyl-diphosphate-specific ditrans,polycis-undecaprenyl-diphosphate synthase	protein coding
	BW25113_RS00875	cdsA	+	192164	193021	-0.117092	0.874575	phosphatidate cytidylyltransferase	protein coding
	BW25113_RS00880	rseP	+	193033	194385	0.0165063	0.987216	sigma E protease regulator RseP	protein coding
	BW25113_RS00885	bamA	+	194415	196847	0.0175613	0.984965	outer membrane protein assembly factor BamA	protein coding
	BW25113_RS00890	skp	+	196969	197454	-0.0708922	0.864602	molecular chaperone Skp	protein coding
	BW25113_RS00895	lpxD	+	197458	198483	-0.0272158	0.971764	UDP-3-O-(3-hydroxymyristoyl)glucosamine N-acyltransferase	protein coding
	BW25113_RS00900	fabZ	+	198588	199043	-0.0018315	0.999218	3-hydroxyacyl-ACP dehydratase FabZ	protein coding
	BW25113_RS00905	lpxA	+	199047	199835	-0.0750793	0.897798	acyl-ACP--UDP-N-acetylglucosamine O-acyltransferase	protein coding
	BW25113_RS00910	lpxB	+	199835	200983	-0.112599	0.837123	lipid-A-disaccharide synthase	protein coding
	BW25113_RS00915	rnhB	+	200980	201576	0.113691	0.917539	ribonuclease HII	protein coding
	BW25113_RS00920	dnaE	+	201613	205095	-0.0445633	0.939412	DNA polymerase III subunit alpha	protein coding
	BW25113_RS00925	accA	+	205108	206067	0.0489347	0.948068	acetyl-CoA carboxylase carboxyl transferase subunit alpha	protein coding
	BW25113_RS00930	ldcC	+	206166	208307	-0.322653	0.170733	lysine decarboxylase LdcC	protein coding
	BW25113_RS00935	yaeR	+	208364	208753	-0.190431	0.803505	VOC family protein	protein coding
	BW25113_RS00940	tilS	+	208818	210116	-0.142307	0.925878	tRNA lysidine(34) synthetase TilS	protein coding
	BW25113_RS00945	rof	-	210165	210425	-0.24968	0.559023	Rho-binding antiterminator	protein coding
	BW25113_RS00950	yaeP	-	210412	210612	-0.285356	0.447028	YaeP family protein	protein coding
	BW25113_RS00955	yaeQ	+	210778	211323	-0.204985	0.822791	YaeQ family protein	protein coding
	BW25113_RS00960	arfB	+	211320	211742	-0.154842	0.928666	aminoacyl-tRNA hydrolase	protein coding
	BW25113_RS00965	nlpE	+	211756	212466	-0.156451	0.841178	envelope stress response activation lipoprotein NlpE	protein coding
	BW25113_RS00970	yaeF	-	212666	213490	-0.350332	0.818148	YaeF family permuted papain-like enzyme	protein coding
	BW25113_RS00975	proS	-	213544	215262	-0.0020733	0.999218	proline--tRNA ligase	protein coding
	BW25113_RS00980	tsaA	-	215374	216081	-0.346537	0.71077	tRNA (N6-threonylcarbamoyladenosine(37)-N6)-methyltransferase TrmO	protein coding
	BW25113_RS00985	rcsF	-	216078	216482	0.12435	0.925878	Rcs stress response system protein RcsF	protein coding
	BW25113_RS00990	metQ	-	216600	217415	0.262591	0.229243	methionine ABC transporter substrate-binding lipoprotein MetQ	protein coding
	BW25113_RS00995	metI	-	217455	218108	-0.110185	0.948068	methionine ABC transporter permease MetI	protein coding
	BW25113_RS01000	metN	-	218101	219132	-0.152248	0.920623	methionine ABC transporter ATP-binding protein MetN	protein coding
	BW25113_RS01005	gmhB	+	219320	219895	-0.0669787	0.962112	D-glycero-beta-D-manno-heptose 1,7-bisphosphate 7-phosphatase	protein coding
	BW25113_RS01040	dkgB	+	225654	226457	0.143615	0.948068	2,5-didehydrogluconate reductase DkgB	protein coding
	BW25113_RS01045	yafC	-	226454	227368	0.353624	0.666573	DNA-binding transcriptional regulator YafC	protein coding
	BW25113_RS01050	yafD	+	227609	228409	-0.112685	0.837397	endonuclease/exonuclease/phosphatase family protein	protein coding
	BW25113_RS01055	yafE	+	228440	229036	-0.196531	0.823422	methyltransferase domain-containing protein	pseudo gene
	BW25113_RS01060	mltD	-	229084	230442	0.199315	0.421859	murein transglycosylase D	protein coding
	BW25113_RS01065	gloB	-	230514	231269	0.0414107	0.974831	hydroxyacylglutathione hydrolase	protein coding
	BW25113_RS01070	yafS	+	231303	232025	-0.137065	0.897222	class I SAM-dependent methyltransferase	protein coding
	BW25113_RS01075	rnhA	-	232022	232489	-0.0726588	0.967496	ribonuclease HI	protein coding
	BW25113_RS01080	dnaQ	+	232554	233285	-0.0504147	0.967496	DNA polymerase III subunit epsilon	protein coding
	BW25113_RS01090	-	+	233822	234607	0.78147	-	lipoprotein	protein coding
	BW25113_RS01095	-	-	234744	235223	-1.38416	-	hypothetical protein	protein coding
	BW25113_RS01100	-	-	235233	235589	0.670407	-	hypothetical protein	pseudo gene
	BW25113_RS25420	-	+	235587	235865	-0.675342	-	ISAs1 family transposase	pseudo gene
	BW25113_RS01110	yafV	-	235906	236676	-0.082371	0.934065	2-oxoglutaramate amidase	protein coding
	BW25113_RS01115	ivy	+	236857	237303	-0.666058	1.09783e-05	Ivy family C-type lysozyme inhibitor	protein coding
	BW25113_RS01120	fadE	-	237346	239790	0.124036	0.768361	acyl-CoA dehydrogenase FadE	protein coding
	BW25113_RS01125	lpcA	+	240030	240608	0.116633	0.837869	D-sedoheptulose 7-phosphate isomerase	protein coding
	BW25113_RS01130	yafJ	+	240814	241581	0.194605	0.818022	class II glutamine amidotransferase	protein coding
	BW25113_RS01135	dpaA	-	241552	242292	0.1213	0.837123	peptidoglycan meso-diaminopimelic acid protein amidase	protein coding
	BW25113_RS01140	yafQ	-	242448	242726	0.184562	0.756048	type II toxin-antitoxin system mRNA interferase toxin YafQ	protein coding
	BW25113_RS01145	dinJ	-	242729	242989	-0.126475	0.900409	type II toxin-antitoxin system antitoxin DinJ	protein coding
	BW25113_RS01150	yafL	+	243199	243948	0.208841	-	C40 family peptidase	protein coding
	BW25113_RS01155	rayT	+	244124	244621	0.186591	-	REP-associated tyrosine transposase RayT	protein coding
	BW25113_RS01160	-	-	244845	246557	-0.163574	-	flagellar biosynthesis protein FlhA	pseudo gene
	BW25113_RS01165	lafU	+	246529	247314	-0.183331	-	putative lateral flagellar export/assembly protein LafU	protein coding
	BW25113_RS01170	dinB	+	247385	248440	-0.612853	0.476091	DNA polymerase IV	protein coding
	BW25113_RS01175	yafN	+	248492	248785	-0.0069198	0.999218	type I toxin-antitoxin system antitoxin YafN	protein coding
	BW25113_RS01180	yafO	+	248788	249186	-0.450328	0.803505	type II toxin-antitoxin system mRNA interferase toxin YafO	protein coding
	BW25113_RS01185	yafP	+	249196	249648	-0.54289	-	GNAT family N-acetyltransferase	protein coding
	BW25113_RS01190	-	+	249966	250172	NA	-	RtcB family protein	pseudo gene
	BW25113_RS01195	prfH	+	250168	250689	0.512482	-	peptide chain release factor H	pseudo gene
	BW25113_RS01200	pepD	-	250746	252203	0.128022	0.597171	cytosol nonspecific dipeptidase	protein coding
	BW25113_RS01205	gpt	+	252464	252922	0.0109072	0.994926	xanthine phosphoribosyltransferase	protein coding
	BW25113_RS01210	frsA	+	253014	254258	-0.149583	0.865556	esterase FrsA	protein coding
	BW25113_RS01215	crl	+	254316	254717	0.093049	0.760003	sigma factor-binding protein Crl	protein coding
	BW25113_RS01220	phoE	-	254756	255811	0.528217	0.547039	phosphoporin PhoE	protein coding
	BW25113_RS01225	proB	+	256099	257202	0.13735	0.85836	glutamate 5-kinase	protein coding
	BW25113_RS01230	proA	+	257214	258467	0.112629	0.897798	glutamate-5-semialdehyde dehydrogenase	protein coding
	BW25113_RS01240	ykfI	-	259039	259380	-0.844779	-	type IV toxin-antitoxin system toxin YkfI	protein coding
	BW25113_RS01245	yafW	-	259401	259718	0.272134	-	type IV toxin-antitoxin system antitoxin YafW	protein coding
	BW25113_RS23240	ykfH	-	259737	259958	-2.73054	-	DUF987 domain-containing protein	protein coding
	BW25113_RS01250	ykfG	-	259967	260443	-0.540391	-	RadC family protein	protein coding
	BW25113_RS01255	yafX	-	260459	260917	-0.782419	0.512047	antirestriction protein	protein coding
	BW25113_RS01260	ykfF	-	261015	261254	-0.953586	-	DUF905 domain-containing protein	protein coding
	BW25113_RS01265	-	-	261331	261798	0.0024074	0.999218	hypothetical protein	protein coding
	BW25113_RS25425	-	-	261821	262264	0.665613	-	hypothetical protein	protein coding
	BW25113_RS25430	-	-	262264	262440	-0.535083	-	hypothetical protein	protein coding
	BW25113_RS25435	-	-	262487	262678	0.62121	-	DeoR family transcriptional regulator	pseudo gene
	BW25113_RS01280	yafZ	-	262895	263716	-0.310676	-	DUF945 domain-containing protein	protein coding
	BW25113_RS01285	ykfA	-	263808	264671	-0.0927916	0.971963	GTPase family protein	protein coding
	BW25113_RS01290	perR	-	265000	265893	-0.0081084	0.999218	LysR substrate-binding domain-containing protein	protein coding
	BW25113_RS01295	-	+	265989	266246	0.105483	-	transposase	pseudo gene
	BW25113_RS01300	-	+	266314	267465	-0.295719	0.629397	IS30 family transposase	protein coding
	BW25113_RS01305	-	+	267475	267900	-0.420089	0.704277	IS3 family transposase	pseudo gene
	-	eyeA	+	268291	268365	1.20715	-	eyeA	sRNA
	BW25113_RS01320	ykfC	+	268573	269664	-0.24688	0.875835	reverse transcriptase domain-containing protein	pseudo gene
	BW25113_RS01325	-	-	269812	270792	0.235068	0.703262	IS5-like element IS5 family transposase	protein coding
	BW25113_RS01330	mmuP	+	271036	272439	0.324589	0.872339	S-methylmethionine permease	protein coding
	BW25113_RS01335	mmuM	+	272426	273358	0.273924	0.799722	homocysteine S-methyltransferase	protein coding
	BW25113_RS01340	fbpC	-	273467	274513	-0.0386365	-	ferric ABC transporter ATP-binding protein	protein coding
	BW25113_RS01345	-	-	274525	274872	1.03529	-	ABC transporter permease subunit	pseudo gene
	BW25113_RS01350	-	-	274889	275586	0.0354127	-	IS1 family transposase	protein coding
	BW25113_RS23265	-	+	275642	275815	0.156209	0.967496	IS30 family transposase	pseudo gene
	BW25113_RS01360	-	-	275825	276073	-0.23151	0.923706	transposase	pseudo gene
	BW25113_RS01365	yagB	-	276096	276446	-0.184103	0.946187	type IV toxin-antitoxin system antitoxin YagB	protein coding
	BW25113_RS26050	-	-	276460	276525	-0.48698	-	hypothetical protein	pseudo gene
	BW25113_RS01370	yagA	-	276540	277694	0.181203	0.963793	IS481-like element ISEc19 family transposase	protein coding
	BW25113_RS01375	yagE	+	277989	278897	0.68651	0.00278987	2-keto-3-deoxygluconate aldolase	protein coding
	BW25113_RS01380	yagF	+	278912	280879	0.633735	0.00212302	xylonate dehydratase YagF	protein coding
	BW25113_RS01385	yagG	+	281106	282488	0.565868	-	MFS transporter	protein coding
	BW25113_RS01390	yagH	+	282500	284110	0.879892	0.475968	glycoside hydrolase family 43 protein	protein coding
	BW25113_RS01395	xynR	-	284115	284873	-0.0280039	0.996027	DNA-binding transcriptional repressor XynR	protein coding
	BW25113_RS01400	argF	-	285012	286016	-0.599129	-	ornithine carbamoyltransferase	protein coding
	BW25113_RS26055	argL	-	285986	286081	0.0372037	-	putative translational regulatory protein ArgL	protein coding
	BW25113_RS23270	-	+	286140	286343	-0.394046	0.770247	YfjI family protein	pseudo gene
	BW25113_RS01405	-	-	286360	287057	-0.268156	0.920483	IS1 family transposase	protein coding
	BW25113_RS01410	-	+	287211	287942	0.0778797	0.971014	hypothetical protein	protein coding
	BW25113_RS01415	yagK	-	288033	288659	-0.128743	0.954266	inovirus Gp2 family protein	protein coding
	BW25113_RS01420	yagL	-	288931	289629	0.102503	0.978239	recombinase family protein	protein coding
	BW25113_RS01425	-	-	289656	290510	1.04213	-	hypothetical protein	protein coding
	BW25113_RS01430	ykgV	-	290629	290853	1.16265	-	helix-turn-helix domain-containing protein	protein coding
	BW25113_RS01435	-	-	290850	291290	0.1978	0.682494	hypothetical protein	protein coding
	BW25113_RS01440	intF	-	291407	292807	-0.237324	0.430545	integrase family protein	protein coding
	-	nc1	-	292848	293015	-0.296505	0.889511	nc1	sRNA
	BW25113_RS01450	-	-	293092	293430	0.523989	-	LysR substrate-binding domain-containing protein	pseudo gene
	BW25113_RS01455	paoD	-	293481	294437	-0.610057	0.532577	molybdenum cofactor insertion chaperone PaoD	protein coding
	BW25113_RS01460	paoC	-	294447	296645	-0.578446	0.174721	aldehyde oxidoreductase molybdenum-binding subunit PaoC	protein coding
	BW25113_RS01465	paoB	-	296642	297598	-0.675493	0.475941	aldehyde oxidoreductase FAD-binding subunit PaoB	protein coding
	BW25113_RS01470	paoA	-	297595	298284	-0.098022	0.980932	aldehyde dehydrogenase iron-sulfur subunit	protein coding
	BW25113_RS01475	yagU	+	298702	299316	-0.366436	0.442811	YagU family protein	protein coding
	BW25113_RS01480	ykgJ	-	299564	299893	-0.0865752	0.986502	YkgJ family cysteine cluster protein	protein coding
	BW25113_RS01485	ecpE	-	300206	300916	-0.167473	0.963793	fimbrial chaperone EcpE	protein coding
	BW25113_RS01490	ecpD	-	300885	302528	-0.310187	0.81596	fimbrial adhesin EcpD	protein coding
	BW25113_RS01495	ecpC	-	302518	305043	0.0857711	0.983185	fimbrial usher EcpC	protein coding
	BW25113_RS01500	ecpB	-	305069	305737	-1.23576	-	fimbrial chaperone EcpB	protein coding
	BW25113_RS01505	ecpA	-	305795	306382	-1.12378	0.179277	common pilus major fimbrillin subunit EcpA	protein coding
	BW25113_RS01510	ecpR	-	306457	306999	-1.01045	-	ECP biosynthesis operon DNA-binding transcriptional regulator EcpR	protein coding
	BW25113_RS01515	-	+	307823	308050	0.192462	0.937869	hypothetical protein	protein coding
	BW25113_RS01520	ykgO	-	308085	308225	-1.36885	-	type B 50S ribosomal protein L36	protein coding
	BW25113_RS01525	ykgM	-	308225	308488	-0.947187	-	type B 50S ribosomal protein L31	protein coding
	BW25113_RS01530	-	-	308852	308953	0.0488644	0.989516	hypothetical protein	protein coding
	BW25113_RS26060	-	-	309427	309516	-2.20043	-	hypothetical protein	pseudo gene
	BW25113_RS01535	-	+	310068	310943	1.6074	-	inverse autotransporter beta domain-containing protein	pseudo gene
	BW25113_RS01545	-	+	311002	312164	0.186558	0.897222	IS3 family transposase	protein coding
	BW25113_RS01550	-	-	312194	312847	-0.0005191	0.999621	helix-turn-helix domain-containing protein	pseudo gene
	BW25113_RS25445	-	+	313150	313278	0.693085	-	aldo/keto reductase	pseudo gene
	BW25113_RS01555	rclC	-	313437	314030	-0.341016	-	reactive chlorine species resistance protein RclC	protein coding
	BW25113_RS01560	rclB	-	314042	314278	1.0943	-	reactive chlorine resistance periplasmic protein RclB	protein coding
	BW25113_RS01565	rclA	-	314387	315712	-0.29486	0.615743	reactive chlorine resistance oxidoreductase RclA	protein coding
	BW25113_RS01570	rclR	+	315938	316792	0.389508	-	reactive chlorine-specific transcriptional regulator RclR	protein coding
	BW25113_RS01575	ykgE	+	317319	318038	0.424612	-	(Fe-S)-binding protein	protein coding
	BW25113_RS01580	ykgF	+	318049	319476	-0.0893389	0.971764	LutB/LldF family L-lactate oxidation iron-sulfur protein	protein coding
	BW25113_RS01585	ykgG	+	319469	320164	-0.327362	-	lactate utilization protein C	protein coding
	BW25113_RS01595	-	-	320407	321075	-0.0525165	-	hypothetical protein	protein coding
	BW25113_RS01600	betA	-	321288	322958	-0.0883855	0.967496	choline dehydrogenase	protein coding
	BW25113_RS01605	betB	-	322972	324444	0.134868	0.907274	betaine-aldehyde dehydrogenase	protein coding
	BW25113_RS01610	betI	-	324458	325045	-0.192756	0.902837	transcriptional regulator BetI	protein coding
	BW25113_RS01615	betT	+	325174	327207	-0.364195	0.283967	choline BCCT transporter BetT	protein coding
	BW25113_RS25450	-	+	327513	327587	-1.30235	-	protein YahV	protein coding
	BW25113_RS01625	pdeL	+	328082	329170	-0.17759	0.956384	DNA-binding transcriptional activator/c-di-GMP phosphodiesterase PdeL	protein coding
	BW25113_RS01630	yahB	-	329212	330144	0.160221	0.950017	LysR substrate-binding domain-containing protein	protein coding
	BW25113_RS01635	yahC	-	330236	330733	1.04027	-	DUF1097 domain-containing protein	protein coding
	BW25113_RS01640	yahD	+	330991	331596	0.253267	0.897222	ankyrin repeat domain-containing protein	protein coding
	BW25113_RS01645	yahE	+	331636	332499	-0.15529	-	DUF2877 domain-containing protein	protein coding
	BW25113_RS01650	fdrA	+	332489	334036	0.338661	-	acyl-CoA synthetase FdrA	protein coding
	BW25113_RS01655	yahG	+	334036	335454	0.075879	0.984679	DUF1116 domain-containing protein	protein coding
	BW25113_RS01660	-	+	335504	335800	-0.137018	0.952923	hypothetical protein	protein coding
	BW25113_RS01665	yahI	+	335876	336826	-0.374306	-	carbamate kinase family protein	protein coding
	BW25113_RS01670	yahJ	+	336836	338218	-0.451199	0.598045	amidohydrolase family protein	protein coding
	BW25113_RS26065	-	+	338434	338508	-1.09685	-	hypothetical protein	pseudo gene
	BW25113_RS01675	yahK	+	338595	339644	-0.0158866	0.987216	NADPH-dependent aldehyde reductase YahK	protein coding
	BW25113_RS01680	-	+	339887	340702	-0.39975	-	hypothetical protein	protein coding
	BW25113_RS01685	-	+	341115	341360	0.289774	0.902837	hypothetical protein	protein coding
	BW25113_RS01690	yahN	-	341377	342048	-0.275207	0.917539	LysE family transporter	protein coding
	BW25113_RS01695	yahO	+	342195	342470	0.190303	0.277971	DUF1471 family periplasmic protein YahO	protein coding
	BW25113_RS01700	prpR	-	342568	344154	-0.039177	0.987216	propionate catabolism operon regulatory protein PrpR	protein coding
	BW25113_RS01705	prpB	+	344393	345283	0.599414	0.50058	methylisocitrate lyase	protein coding
	BW25113_RS01710	prpC	+	345723	346892	0.154071	0.947839	2-methylcitrate synthase	protein coding
	BW25113_RS01715	prpD	+	346926	348377	0.116246	0.966321	2-methylcitrate dehydratase	protein coding
	BW25113_RS01720	prpE	+	348417	350303	0.116695	0.963793	propionate--CoA ligase	protein coding
	BW25113_RS01725	codB	+	350633	351892	-0.0505107	0.989516	cytosine permease	protein coding
	BW25113_RS01730	codA	+	351882	353165	-0.0679282	0.967496	cytosine/isoguanine deaminase	protein coding
	BW25113_RS01735	cynR	-	353502	354401	-0.0430282	0.990916	transcriptional regulator CynR	protein coding
	BW25113_RS01740	cynT	+	354510	355169	0.150568	-	carbonic anhydrase CynT	protein coding
	BW25113_RS01745	cynS	+	355200	355670	-0.172909	-	cyanase	protein coding
	BW25113_RS01750	cynX	+	355703	356857	-0.443846	-	cyanate transporter CynX	protein coding
	BW25113_RS01755	lacA	-	356960	357571	0.554911	-	galactoside O-acetyltransferase	protein coding
	BW25113_RS01760	lacY	-	357637	358890	1.00883	-	lactose permease	protein coding
	BW25113_RS01765	lacZ	-	358942	360069	1.19093	-	beta-galactosidase	pseudo gene
	BW25113_RS23320	-	-	360355	360624	0.41112	0.864602	relaxase/mobilization nuclease domain-containing protein	pseudo gene
	BW25113_RS01775	lacI	-	360661	361743	0.0951683	0.934065	DNA-binding transcriptional repressor LacI	protein coding
	BW25113_RS01780	mhpR	-	361820	362653	0.379393	0.220888	DNA-binding transcriptional regulator	protein coding
	BW25113_RS01785	mhpA	+	362844	364508	-0.558779	-	bifunctional 3-(3-hydroxy-phenyl)propionate/3-hydroxycinnamic acid hydroxylase	protein coding
	BW25113_RS01790	mhpB	+	364510	365454	1.67906	-	3-carboxyethylcatechol 2,3-dioxygenase	protein coding
	BW25113_RS01795	mhpC	+	365472	365993	-1.35393	-	2-hydroxy-6-oxonona-2,4-dienedioate hydrolase	pseudo gene
	BW25113_RS01800	-	+	366055	367206	-0.163225	0.897222	IS30-like element IS30 family transposase	protein coding
	BW25113_RS01805	mhpC	+	367214	367561	-0.23898	0.864602	2-hydroxy-6-oxonona-2,4-dienedioate hydrolase	pseudo gene
	BW25113_RS01810	mhpD	+	367571	368380	0.648696	0.371422	2-keto-4-pentenoate hydratase	protein coding
	BW25113_RS01815	mhpF	+	368377	369327	0.0790474	0.97867	acetaldehyde dehydrogenase	protein coding
	BW25113_RS01820	dmpG	+	369324	370337	0.012566	0.999035	4-hydroxy-2-oxovalerate aldolase	protein coding
	BW25113_RS01825	mhpT	+	370915	372126	-0.603598	0.665506	3-(3-hydroxy-phenyl)propionate transporter	protein coding
	BW25113_RS01830	yaiL	+	372228	372767	0.005837	0.999218	DUF2058 domain-containing protein	protein coding
	BW25113_RS01835	fghA	-	372991	373824	0.232912	0.798202	S-formylglutathione hydrolase	protein coding
	BW25113_RS01840	frmA	-	373918	375027	-0.394585	0.318585	S-(hydroxymethyl)glutathione dehydrogenase	protein coding
	BW25113_RS01845	frmR	-	375062	375337	-0.195658	0.908517	formaldehyde-responsive transcriptional repressor FrmR	protein coding
	BW25113_RS01850	yaiO	-	375525	376298	-0.234846	0.908517	YaiO family outer membrane beta-barrel protein	protein coding
	BW25113_RS01855	-	-	376300	376743	-1.3318	-	transferase	protein coding
	BW25113_RS01870	-	+	376807	378035	-0.118082	0.938828	IS3 family transposase	protein coding
	BW25113_RS23340	-	-	378044	378307	0.110825	-	acetyltransferase	pseudo gene
	BW25113_RS01875	yaiP	-	378195	379391	0.664136	0.673548	glycosyltransferase family 2 protein	protein coding
	BW25113_RS01880	-	-	379401	380072	0.0576502	-	PIG-L family deacetylase	pseudo gene
	BW25113_RS01885	tauA	+	380688	381650	2.09336	-	taurine ABC transporter substrate-binding protein	protein coding
	BW25113_RS01890	tauB	+	381663	382430	2.63976	-	taurine ABC transporter ATP-binding subunit	protein coding
	BW25113_RS01895	tauC	+	382427	383254	-0.103987	-	taurine ABC transporter permease TauC	protein coding
	BW25113_RS01900	tauD	+	383251	384102	-2.1332	-	taurine dioxygenase	protein coding
	BW25113_RS01905	hemB	-	384209	385183	-0.0198788	0.989516	porphobilinogen synthase	protein coding
	BW25113_RS01915	-	+	385707	387233	0.0186614	0.991009	outer membrane autotransporter barrel domain-containing protein	pseudo gene
	BW25113_RS01920	-	-	387195	388357	0.140309	0.933475	IS3 family transposase	protein coding
	BW25113_RS01930	-	+	388429	389874	-0.0210329	0.990516	autotransporter outer membrane beta-barrel domain-containing protein	pseudo gene
	BW25113_RS01935	iprA	+	389962	390585	0.0180672	-	hydrogen peroxide resistance inhibitor IprA	protein coding
	BW25113_RS01940	ampH	-	390586	391743	0.444795	0.447673	D-alanyl-D-alanine-carboxypeptidase/endopeptidase AmpH	protein coding
	BW25113_RS01950	sbmA	+	392095	393315	-0.284269	0.718343	peptide antibiotic transporter SbmA	protein coding
	BW25113_RS01955	yaiW	+	393328	394422	-0.308338	0.621164	surface-exposed outer membrane lipoprotein YaiW	protein coding
	BW25113_RS01960	yaiY	-	394481	394789	-1.02494	-	YaiY family protein	protein coding
	BW25113_RS25465	yaiZ	+	395049	395261	0.405951	0.242107	DUF2754 domain-containing protein	protein coding
	BW25113_RS01970	ddlA	-	395285	396379	0.037091	0.975745	D-alanine--D-alanine ligase	protein coding
	BW25113_RS25915	-	+	396457	396660	-0.587858	-	hypothetical protein	protein coding
	BW25113_RS01980	iraP	+	396842	397102	0.0691457	0.925878	anti-adapter protein IraP	protein coding
	BW25113_RS01985	phoA	+	397203	398618	0.203614	0.627629	alkaline phosphatase	protein coding
	BW25113_RS01990	psiF	+	398737	399057	-0.233297	0.288662	phosphate starvation-inducible protein PsiF	protein coding
	BW25113_RS01995	adrA	+	399159	400274	-0.493461	0.261391	diguanylate cyclase AdrA	protein coding
	BW25113_RS02000	proC	-	400291	401100	-0.0253763	0.987216	pyrroline-5-carboxylate reductase	protein coding
	BW25113_RS02005	yaiI	+	401220	401678	0.0218689	0.991009	YaiI/YqxD family protein	protein coding
	BW25113_RS02010	aroL	+	401861	402385	0.168777	0.889666	shikimate kinase AroL	protein coding
	BW25113_RS02015	yaiA	+	402435	402626	-0.405865	0.00321529	YaiA family protein	protein coding
	BW25113_RS02025	aroM	+	402884	403561	0.161089	0.715641	AroM family protein	protein coding
	BW25113_RS02030	ppnP	+	403633	403917	0.401634	0.206505	pyrimidine/purine nucleoside phosphorylase	protein coding
	BW25113_RS02035	-	+	404065	404406	0.0808098	0.974831	DUF2773 domain-containing protein	pseudo gene
	BW25113_RS25470	-	+	404403	404486	-0.178363	-	protein YkiD	protein coding
	BW25113_RS02040	rdgC	-	404564	405475	-0.0840703	0.950221	recombination-associated protein RdgC	protein coding
	BW25113_RS02045	mak	+	405600	406508	-0.225524	0.806087	fructokinase	protein coding
	BW25113_RS02050	araJ	-	406753	407937	-0.301518	0.796479	MFS transporter AraJ	protein coding
	BW25113_RS02055	sbcC	-	408063	411209	0.44544	0.408185	exonuclease subunit SbcC	protein coding
	BW25113_RS02060	sbcD	-	411206	412408	-0.219264	0.840284	exonuclease subunit SbcD	protein coding
	BW25113_RS02065	phoB	+	412598	413287	-0.102801	0.954266	phosphate response regulator transcription factor PhoB	protein coding
	BW25113_RS02070	phoR	+	413345	414640	-0.158535	0.897222	phosphate regulon sensor histidine kinase PhoR	protein coding
	BW25113_RS02075	brnQ	+	415047	416366	-0.213191	0.609409	branched-chain amino acid transporter carrier protein BrnQ	protein coding
	BW25113_RS02080	proY	+	416442	417815	-0.129612	0.92646	proline-specific permease ProY	protein coding
	BW25113_RS02085	malZ	+	417971	419788	-0.0995888	0.967069	maltodextrin glucosidase	protein coding
	BW25113_RS02090	acpH	-	419793	420374	-0.0840001	0.966572	ACP phosphodiesterase	protein coding
	BW25113_RS02095	queA	+	420467	421537	-0.0210407	0.991009	tRNA preQ1(34) S-adenosylmethionine ribosyltransferase-isomerase QueA	protein coding
	BW25113_RS02100	tgt	+	421593	422720	0.152311	0.745309	tRNA guanosine(34) transglycosylase Tgt	protein coding
	BW25113_RS02105	yajC	+	422743	423075	0.147826	0.62235	preprotein translocase subunit YajC	protein coding
	BW25113_RS02110	secD	+	423103	424950	0.199775	0.273142	protein translocase subunit SecD	protein coding
	BW25113_RS02115	secF	+	424961	425932	0.167914	0.680102	protein translocase subunit SecF	protein coding
	BW25113_RS02120	yajD	+	426061	426408	0.0673428	0.971093	HNH nuclease YajD	protein coding
	BW25113_RS02130	tsx	-	426585	427469	0.364548	0.20009	nucleoside-specific channel-forming protein Tsx	protein coding
	BW25113_RS02135	yajI	-	427768	428307	-0.285023	0.893157	DUF3251 domain-containing protein	protein coding
	BW25113_RS02140	nrdR	+	428458	428907	-0.0270552	0.989516	transcriptional regulator NrdR	protein coding
	BW25113_RS02145	ribD	+	428911	430014	-0.077645	0.948068	bifunctional diaminohydroxyphosphoribosylaminopyrimidine deaminase/5-amino-6-(5-phosphoribosylamino)uracil reductase RibD	protein coding
	BW25113_RS02150	ribE	+	430103	430573	-0.0430575	0.974831	6,7-dimethyl-8-ribityllumazine synthase	protein coding
	BW25113_RS02155	nusB	+	430593	431012	0.0527949	0.963793	transcription antitermination factor NusB	protein coding
	BW25113_RS02160	thiL	+	431090	432067	-0.0012139	0.999372	thiamine-phosphate kinase	protein coding
	BW25113_RS02165	pgpA	+	432045	432563	0.139822	0.807739	phosphatidylglycerophosphatase A	protein coding
	BW25113_RS02170	yajO	-	432617	433591	-0.0532342	0.948068	1-deoxyxylulose-5-phosphate synthase YajO	protein coding
	BW25113_RS02175	dxs	-	433771	435633	0.105921	0.864414	1-deoxy-D-xylulose-5-phosphate synthase	protein coding
	BW25113_RS02180	ispA	-	435658	436557	-0.0121949	0.991009	(2E,6E)-farnesyl diphosphate synthase	protein coding
	BW25113_RS02185	xseB	-	436557	436799	-0.107189	0.937869	exodeoxyribonuclease VII small subunit	protein coding
	BW25113_RS02190	thiI	+	437005	438453	-0.276168	0.61565	tRNA 4-thiouridine(8) synthase ThiI	protein coding
	BW25113_RS02195	yajL	-	438507	439097	-0.27096	0.769544	protein deglycase YajL	protein coding
	BW25113_RS02200	panE	-	439060	439971	-0.376238	0.514183	2-dehydropantoate 2-reductase	protein coding
	BW25113_RS02205	yajQ	+	440139	440630	0.10764	0.827283	nucleotide binding protein YajQ	protein coding
	BW25113_RS02210	yajR	-	440758	442122	-0.142179	0.902837	MFS transporter	protein coding
	BW25113_RS02215	cyoE	-	442271	443161	0.168126	0.476091	heme o synthase	protein coding
	BW25113_RS02220	cyoD	-	443173	443502	0.21666	0.577108	cytochrome o ubiquinol oxidase subunit IV	protein coding
	BW25113_RS02225	cyoC	-	443502	444116	0.188245	0.557621	cytochrome o ubiquinol oxidase subunit III	protein coding
	BW25113_RS02230	cyoB	-	444106	446097	0.163133	0.475941	cytochrome o ubiquinol oxidase subunit I	protein coding
	BW25113_RS02235	cyoA	-	446119	447066	0.121397	0.733424	cytochrome o ubiquinol oxidase subunit II	protein coding
	BW25113_RS02240	ampG	-	447526	449001	0.0253924	0.987216	muropeptide MFS transporter AmpG	protein coding
	-	ampG_int	-	447849	447885	-0.34784	-	ampG_int	sRNA
	BW25113_RS02245	yajG	-	449045	449623	0.468484	0.50058	lipoprotein	protein coding
	BW25113_RS02250	bolA	+	449928	450245	-0.324603	0.010319	transcriptional regulator BolA	protein coding
	BW25113_RS02260	tig	+	450589	451887	0.19397	0.179277	trigger factor	protein coding
	BW25113_RS02265	clpP	+	452133	452756	-0.239253	0.233851	ATP-dependent Clp endopeptidase proteolytic subunit ClpP	protein coding
	BW25113_RS02270	clpX	+	452882	454156	-0.195771	0.201227	ATP-dependent protease ATP-binding subunit ClpX	protein coding
	-	sraA	-	454184	454240	-0.250588	0.917539	sraA	sRNA
	BW25113_RS02275	lon	+	454344	456698	-0.178883	0.448982	endopeptidase La	protein coding
	BW25113_RS02280	hupB	+	456907	457179	0.380763	0.00246768	DNA-binding protein HU-beta	protein coding
	BW25113_RS02285	ppiD	+	457371	459242	0.1839	0.51758	peptidylprolyl isomerase	protein coding
	BW25113_RS02290	ybaV	+	459393	459764	0.604115	0.698999	helix-hairpin-helix domain-containing protein	protein coding
	BW25113_RS02295	fadM	+	459858	460256	0.470115	0.532577	long-chain acyl-CoA thioesterase FadM	protein coding
	BW25113_RS02300	queC	-	460308	461003	-0.17301	0.797709	7-cyano-7-deazaguanine synthase QueC	protein coding
	BW25113_RS02305	ybaE	-	461068	462768	0.699373	0.344871	SgrR family transcriptional regulator	protein coding
	BW25113_RS02310	cof	+	462868	463686	-0.0126682	0.990516	HMP-PP phosphatase	protein coding
	BW25113_RS02315	decR	+	463839	464297	-0.617425	0.456558	DNA-binding transcriptional regulator DecR	protein coding
	BW25113_RS02320	mdlA	+	464327	466099	-0.0351984	0.987216	SmdA family multidrug ABC transporter permease/ATP-binding protein	protein coding
	BW25113_RS02325	mdlB	+	466092	467873	0.0797981	0.967496	SmdB family multidrug efflux ABC transporter permease/ATP-binding protein	protein coding
	BW25113_RS02330	glnK	+	468054	468392	-0.965715	-	P-II family nitrogen regulator	protein coding
	BW25113_RS02335	amtB	+	468422	469708	0.0008154	0.999372	ammonium transporter AmtB	protein coding
	BW25113_RS02340	tesB	-	469757	470617	-0.328908	0.50058	acyl-CoA thioesterase II	protein coding
	BW25113_RS02345	ybaY	+	470835	471407	-0.34685	0.00492935	YbaY family lipoprotein	protein coding
	BW25113_RS02350	-	-	471438	471749	-0.283754	0.8159	MGMT family protein	protein coding
	-	ffs	+	471904	472017	-0.238548	0.20074	ffs	sRNA
	BW25113_RS23035	-	+	471912	472008	-0.224012	0.21253	signal recognition particle sRNA small type	ncRNA
	BW25113_RS02355	ybaA	+	472128	472481	-0.269306	0.500518	DUF1428 domain-containing protein	protein coding
	BW25113_RS02360	pdeB	-	472523	474073	-0.220446	0.615026	cyclic-guanylate-specific phosphodiesterase PdeB	protein coding
	BW25113_RS02365	ylaC	-	474237	474707	0.061984	0.959158	YlaC family protein	protein coding
	BW25113_RS02370	maa	-	474823	475374	-0.0364853	0.987216	maltose O-acetyltransferase	protein coding
	BW25113_RS02375	hha	-	475546	475764	-0.257284	0.624897	hemolysin expression modulator Hha	protein coding
	BW25113_RS02380	tomB	-	475790	476164	-0.365937	0.042347	Hha toxicity modulator TomB	protein coding
	BW25113_RS02385	acrB	-	476710	479859	-0.0098938	0.990516	efflux RND transporter permease AcrB	protein coding
	BW25113_RS02390	acrA	-	479882	481075	0.0947937	0.853573	multidrug efflux RND transporter periplasmic adaptor subunit AcrA	protein coding
	BW25113_RS02395	acrR	+	481217	481864	0.0860994	0.925878	multidrug efflux transporter transcriptional repressor AcrR	protein coding
	BW25113_RS02400	mscK	+	481992	485354	0.0229098	0.987216	mechanosensitive channel MscK	protein coding
	BW25113_RS02410	rsmS	-	485566	485727	0.0478389	0.990375	pleiotropic regulatory protein RsmS	protein coding
	BW25113_RS02415	priC	-	485741	486268	-0.105197	0.974831	primosomal replication protein N''	protein coding
	BW25113_RS02420	ybaN	+	486338	486715	-0.047158	0.983745	DUF454 family protein	protein coding
	BW25113_RS02425	apt	+	486868	487419	0.206225	0.818022	adenine phosphoribosyltransferase	protein coding
	BW25113_RS02430	dnaX	+	487548	489479	0.0505474	0.954266	DNA polymerase III subunit gamma/tau	protein coding
	BW25113_RS02435	ybaB	+	489532	489861	0.0878829	0.925878	YbaB/EbfC family nucleoid-associated protein	protein coding
	BW25113_RS02440	recR	+	489861	490466	0.128342	0.840284	recombination mediator RecR	protein coding
	BW25113_RS02445	htpG	+	490576	492450	-0.251798	0.209617	molecular chaperone HtpG	protein coding
	BW25113_RS02450	adk	+	492631	493275	0.18374	0.429428	adenylate kinase	protein coding
	BW25113_RS02455	hemH	+	493511	494473	-0.278925	0.72178	ferrochelatase	protein coding
	BW25113_RS02460	aes	-	494470	495429	-0.0229344	0.991009	acetyl esterase	protein coding
	BW25113_RS02465	gsk	+	495581	496885	-0.109971	0.927136	inosine/guanosine kinase	protein coding
	BW25113_RS02470	ybaL	-	497018	498694	0.313084	0.159528	Kef family K(+) transporter	protein coding
	BW25113_RS02475	fsr	-	498932	500152	0.223991	0.803505	fosmidomycin MFS transporter	protein coding
	BW25113_RS02480	ushA	+	500370	502022	-0.23461	0.557621	bifunctional UDP-sugar hydrolase/5'-nucleotidase	protein coding
	BW25113_RS02485	ybaK	-	502059	502538	-0.235296	0.838318	Cys-tRNA(Pro)/Cys-tRNA(Cys) deacylase YbaK	protein coding
	-	chiX	+	502660	502743	-0.0908637	0.862098	chiX	sRNA
	BW25113_RS02490	ybaP	-	502742	503536	-0.417648	0.522678	TraB/GumN family protein	protein coding
	BW25113_RS02495	ybaQ	+	503674	504015	-0.130631	0.903481	HigA family addiction module antitoxin	protein coding
	BW25113_RS02500	copA	-	504331	506835	-0.599023	0.00547632	copper-exporting P-type ATPase CopA	protein coding
	BW25113_RS02505	glsA	+	507097	508029	-1.86008	5.31969e-38	glutaminase A	protein coding
	BW25113_RS02510	ybaT	+	508032	509324	-1.89389	2.84104e-41	APC family permease	protein coding
	BW25113_RS26070	-	+	509355	509452	-1.38634	2.93006e-06	hypothetical protein	pseudo gene
	BW25113_RS02515	cueR	+	509449	509856	-1.2463	9.72116e-11	Cu(I)-responsive transcriptional regulator	protein coding
	BW25113_RS02520	ybbJ	-	509857	510315	-0.852642	0.00724441	NfeD family protein	protein coding
	BW25113_RS02525	qmcA	-	510312	511229	-0.322271	0.511838	SPFH/Band 7/PHB domain protein	protein coding
	BW25113_RS02530	fetA	+	511375	512052	-0.754884	0.106094	iron ABC transporter ATP-binding protein FetA	protein coding
	BW25113_RS02535	fetB	+	512039	512818	-0.0794936	0.978239	iron export ABC transporter permease subunit FetB	protein coding
	BW25113_RS02540	cnoX	-	512881	513735	-0.302111	0.420724	chaperedoxin	protein coding
	BW25113_RS02545	ybbO	-	513796	514605	0.0273535	0.990516	NADP(+)-dependent aldehyde reductase	protein coding
	BW25113_RS02550	tesA	-	514595	515218	0.157593	0.889934	multifunctional acyl-CoA thioesterase I/protease I/lysophospholipase L1	protein coding
	BW25113_RS02555	ybbA	+	515189	515875	0.563757	0.507817	ABC transporter ATP-binding protein	protein coding
	BW25113_RS02560	ybbP	+	515872	518286	0.381438	0.455994	ABC transporter permease	protein coding
	BW25113_RS02565	rhsD	+	518717	522997	-0.506037	0.465806	rhs element protein RhsD	protein coding
	BW25113_RS02570	ybbC	+	523037	523405	0.343419	-	YbbC/YhhH family protein	protein coding
	BW25113_RS02575	-	+	523408	524115	-0.209602	-	RHS domain-containing protein	pseudo gene
	BW25113_RS24960	-	+	524096	524356	-1.30235	-	hypothetical protein	protein coding
	BW25113_RS25970	-	+	524413	524586	-0.492644	-	hypothetical protein	protein coding
	BW25113_RS02585	ylbG	-	525107	525472	-0.386109	-	helix-turn-helix domain-containing protein	pseudo gene
	BW25113_RS02590	mnmH	-	525588	526682	-0.0859429	0.974831	tRNA 2-selenouridine(34) synthase MnmH	protein coding
	BW25113_RS02595	allS	-	526751	527677	-0.738041	-	HTH-type transcriptional activator AllS	protein coding
	BW25113_RS02600	allA	+	527907	528389	-0.272409	-	ureidoglycolate lyase	protein coding
	BW25113_RS02605	allR	+	528467	529282	-0.154522	0.739371	HTH-type transcriptional repressor AllR	protein coding
	-	AllZ	+	529085	529319	-0.101859	0.840284	AllZ	sRNA
	BW25113_RS02610	gcl	+	529372	531153	-0.276075	0.901007	glyoxylate carboligase	protein coding
	BW25113_RS02615	hyi	+	531166	531942	1.91993	-	hydroxypyruvate isomerase	protein coding
	BW25113_RS02620	glxR	+	532042	532920	-0.623933	-	2-hydroxy-3-oxopropionate reductase	protein coding
	BW25113_RS02625	ybbW	+	533089	534543	-0.818015	-	putative allantoin permease	protein coding
	BW25113_RS02630	allB	+	534603	535964	-0.545388	0.371504	allantoinase AllB	protein coding
	BW25113_RS02635	ybbY	+	536021	537322	-0.311138	0.874575	uracil/xanthine transporter	protein coding
	BW25113_RS02640	glxK	+	537344	538489	-0.307398	0.86538	glycerate 3-kinase	protein coding
	BW25113_RS02645	allE	-	538717	539502	0.0505573	0.983185	(S)-ureidoglycine aminohydrolase	protein coding
	BW25113_RS02650	allC	-	539513	540748	-0.136795	0.954266	allantoate deiminase	protein coding
	BW25113_RS02655	allD	-	540770	541819	-0.598601	-	ureidoglycolate dehydrogenase	protein coding
	BW25113_RS02660	fdrA	+	542136	543803	-2.15912	-	acyl-CoA synthetase FdrA	protein coding
	BW25113_RS02665	ylbE	+	543813	545072	-0.681196	-	DUF1116 domain-containing protein	protein coding
	BW25113_RS02670	ylbF	+	545083	545898	-1.43186	-	DUF2877 domain-containing protein	protein coding
	BW25113_RS02675	ybcF	+	545895	546788	-0.308049	-	carbamate kinase	protein coding
	BW25113_RS02680	purK	-	546983	548050	0.198951	0.934899	5-(carboxyamino)imidazole ribonucleotide synthase	protein coding
	BW25113_RS02685	purE	-	548047	548556	0.121944	-	5-(carboxyamino)imidazole ribonucleotide mutase	protein coding
	BW25113_RS02690	lpxH	-	548674	549396	-0.0985117	0.904032	UDP-2,3-diacylglucosamine diphosphatase	protein coding
	BW25113_RS02695	ppiB	-	549399	549893	0.196592	0.356219	peptidylprolyl isomerase B	protein coding
	BW25113_RS02700	cysS	+	550067	551452	0.0820419	0.925878	cysteine--tRNA ligase	protein coding
	BW25113_RS02705	ybcI	-	551488	552009	-1.30782	-	metal-dependent hydrolase	protein coding
	BW25113_RS02710	ybcJ	-	552117	552329	-0.093141	0.954266	ribosome-associated protein YbcJ	protein coding
	BW25113_RS02715	folD	-	552331	553197	0.0530369	0.970456	bifunctional methylenetetrahydrofolate dehydrogenase/methenyltetrahydrofolate cyclohydrolase FolD	protein coding
	BW25113_RS02720	fimA	+	553668	554210	-0.18409	-	type 1 fimbrial major subunit FimA	protein coding
	BW25113_RS02725	fimC	+	554430	555122	-0.63905	-	type 1 fimbria chaperone FimC	protein coding
	BW25113_RS02730	sfmD	+	555153	557756	0.0541531	-	fimbrial biogenesis usher protein	protein coding
	BW25113_RS02735	fimH	+	557798	558775	1.45835	-	type 1 fimbria D-mannose specific adhesin FimH	protein coding
	BW25113_RS02740	sfmF	+	558786	559301	0.645725	-	fimbria assembly protein	protein coding
	BW25113_RS02745	fimZ	-	559304	559936	0.637886	-	fimbria biosynthesis transcriptional regulator FimZ	protein coding
	BW25113_RS02755	intD	-	560271	561434	0.106018	0.933475	site-specific integrase	protein coding
	BW25113_RS02760	-	-	561554	561832	-1.01045	-	exonuclease	pseudo gene
	BW25113_RS02765	-	+	561832	562143	0.362411	-	replication protein P	pseudo gene
	BW25113_RS02770	-	+	562140	562229	1.58844	-	protein ren	pseudo gene
	BW25113_RS02780	-	+	562298	563460	0.211516	0.875454	IS3 family transposase	protein coding
	BW25113_RS02785	-	+	563491	563703	0.731586	-	protein ren	pseudo gene
	BW25113_RS02790	emrE	+	563771	564103	-0.188981	0.917539	SMR family multidrug efflux protein EmrE	protein coding
	BW25113_RS25485	-	+	564151	564300	-1.82203	-	hypothetical protein	protein coding
	BW25113_RS02800	ybcK	+	564358	565884	-0.362921	0.837869	recombinase family protein	protein coding
	BW25113_RS02805	ybcL	+	566349	566900	-0.171335	0.954266	Raf kinase inhibitor-like protein YbcL	protein coding
	BW25113_RS02810	ybcM	+	566910	567707	-0.0972709	0.963793	helix-turn-helix transcriptional regulator	protein coding
	BW25113_RS24970	-	+	567824	567925	-0.12227	-	hypothetical protein	protein coding
	BW25113_RS02815	ybcN	+	567922	568377	-0.23542	-	DNA base-flipping protein YbcN	protein coding
	BW25113_RS02820	ninE	+	568377	568547	NA	-	protein NinE from lambdoid prophage DLP12	protein coding
	BW25113_RS02825	ybcO	+	568540	568830	-0.340561	-	DUF1364 domain-containing protein	protein coding
	BW25113_RS02830	rusA	+	568827	569189	-1.30235	-	crossover junction endodeoxyribonuclease RusA	protein coding
	BW25113_RS02835	ylcG	+	569186	569326	-1.30235	-	YlcG family protein	protein coding
	BW25113_RS02840	quuD	+	569412	569795	-0.713333	-	antitermination protein QuuD	protein coding
	-	ipeX	-	569823	569971	0.145007	-	ipeX	sRNA
	BW25113_RS02850	-	-	570193	571173	0.121622	0.902837	IS5-like element IS5 family transposase	protein coding
	BW25113_RS02855	-	-	571214	572281	0.418796	0.53633	porin	protein coding
	BW25113_RS02860	essD	+	572854	573069	-0.340561	-	phage lysis protein EssD	protein coding
	BW25113_RS02865	rrrD	+	573069	573566	0.210985	-	lysozyme RrrD	protein coding
	BW25113_RS26075	-	-	573733	573846	-1.8221	-	hypothetical protein	protein coding
	BW25113_RS25490	rzoD	+	573798	573965	-2.22001	-	prophage lysis lipoprotein RzoD	protein coding
	BW25113_RS26080	-	-	573926	574051	1.09417	-	hypothetical protein	pseudo gene
	BW25113_RS02875	bor	-	574056	574349	-0.0478256	-	serum resistance lipoprotein Bor	protein coding
	BW25113_RS02880	ybcV	-	574640	575050	0.645918	-	DUF1398 domain-containing protein	protein coding
	BW25113_RS02885	-	+	575336	575542	-0.180383	-	hypothetical protein	protein coding
	BW25113_RS02890	ylcI	-	575707	575901	3.30851	-	YlcI/YnfO family protein	protein coding
	BW25113_RS02900	nohD	+	576290	576835	0.0846579	-	DNA-packaging protein	protein coding
	BW25113_RS25975	-	+	576810	577118	0.0913777	-	phage terminase large subunit family protein	pseudo gene
	BW25113_RS25980	-	+	577116	577553	-1.34806	-	tail fiber assembly protein	pseudo gene
	BW25113_RS02910	-	-	577608	578274	-0.61812	0.480909	class I SAM-dependent methyltransferase	pseudo gene
	BW25113_RS26085	-	+	578424	578591	0.636701	-	tail fiber assembly protein	pseudo gene
	BW25113_RS02920	appY	+	579137	579886	-1.48731	0.000312119	DNA-binding transcriptional activator AppY	protein coding
	BW25113_RS02925	ompT	-	580136	581089	0.562179	0.0905527	omptin family outer membrane protease OmpT	protein coding
	BW25113_RS02935	envY	-	581603	582364	-0.765556	-	DNA-binding transcriptional regulator EnvY	protein coding
	BW25113_RS02940	ybcH	-	582547	583437	-0.221714	0.948068	DUF4434 family protein	protein coding
	BW25113_RS02945	nfrA	-	583438	586410	0.110735	0.934003	bacteriophage adsorption protein NfrA	protein coding
	BW25113_RS02950	nrfB	-	586397	588634	-0.150666	0.902837	cyclic di-3',5'-guanylate-activated glycosyltransferase NrfB	protein coding
	BW25113_RS02955	cusS	-	588784	590226	-0.213973	0.897798	Cu(+)/Ag(+) sensor histidine kinase CusS	protein coding
	BW25113_RS02960	cusR	-	590216	590899	0.273815	0.843238	copper response regulator transcription factor CusR	protein coding
	BW25113_RS02965	cusC	+	591056	592429	1.88362	-	Cu(+)/Ag(+) efflux RND transporter outer membrane channel CusC	protein coding
	BW25113_RS02970	cusF	+	592587	592919	0.524441	-	Cu(+)/Ag(+) efflux RND transporter periplasmic metallochaperone CusF	protein coding
	BW25113_RS02975	cusB	+	592935	594158	0.308017	-	Cu(+)/Ag(+) efflux RND transporter periplasmic adaptor subunit CusB	protein coding
	BW25113_RS02980	cusA	+	594170	597313	-0.252796	0.915985	Cu(+)/Ag(+) efflux RND transporter permease subunit CusA	protein coding
	BW25113_RS02985	pheP	+	597415	598791	-0.0094637	0.999218	phenylalanine transporter	protein coding
	BW25113_RS02990	ybdG	-	598872	600119	0.362736	0.59618	mechanosensitive ion channel YbdG	protein coding
	BW25113_RS02995	nfsB	-	600227	600880	0.200719	0.720379	oxygen-insensitive NAD(P)H nitroreductase	protein coding
	BW25113_RS03000	ybdF	-	600974	601342	-0.0814246	0.982822	MmcQ/YjbR family DNA-binding protein	protein coding
	BW25113_RS03005	ybdJ	-	601407	601655	0.0456273	0.987216	DUF1158 domain-containing protein	protein coding
	BW25113_RS03010	ybdK	-	601721	602839	-0.279527	0.438765	YbdK family carboxylate-amine ligase	protein coding
	-	sokE	+	603190	603248	-0.106375	0.756628	sokE	sRNA
	BW25113_RS03020	hokE	+	603292	603444	-0.678033	-	type I toxin-antitoxin system toxin HokE	protein coding
	BW25113_RS03025	-	+	603521	604633	0.0151136	0.990516	IS4 family transposase	protein coding
	BW25113_RS03030	entD	-	604915	605535	0.252978	0.910587	enterobactin synthase subunit EntD	protein coding
	BW25113_RS03035	fepA	-	605710	607950	0.644149	0.00105444	siderophore enterobactin receptor FepA	protein coding
	BW25113_RS03040	fes	+	608193	609395	0.412746	0.646859	enterochelin esterase	protein coding
	BW25113_RS03045	ybdZ	+	609398	609616	1.46293	-	enterobactin biosynthesis protein YbdZ	protein coding
	BW25113_RS03050	entF	+	609613	613494	0.40023	0.159528	enterobactin non-ribosomal peptide synthetase EntF	protein coding
	BW25113_RS03055	wzz(fepE)	+	613710	614843	0.0310535	-	LPS O-antigen length regulator Wzz(fepE)	protein coding
	BW25113_RS03060	fepC	-	614840	615655	0.166652	0.930359	iron-enterobactin ABC transporter ATP-binding protein	protein coding
	BW25113_RS03065	fepG	-	615652	616644	0.0146452	0.999035	iron-enterobactin ABC transporter permease	protein coding
	BW25113_RS03070	fepD	-	616641	617645	0.0088428	0.999035	Fe(3+)-siderophore ABC transporter permease	protein coding
	BW25113_RS03075	entS	+	617756	619006	0.104652	0.948068	enterobactin transporter EntS	protein coding
	BW25113_RS03080	fepB	-	619010	619966	0.502508	0.20074	Fe2+-enterobactin ABC transporter substrate-binding protein	protein coding
	BW25113_RS03085	entC	+	620341	621516	0.407733	0.282537	isochorismate synthase EntC	protein coding
	BW25113_RS03090	entE	+	621526	623136	0.40891	0.172338	(2,3-dihydroxybenzoyl)adenylate synthase EntE	protein coding
	BW25113_RS03095	entB	+	623150	624007	0.323304	0.507817	enterobactin biosynthesis bifunctional isochorismatase/aryl carrier protein EntB	protein coding
	BW25113_RS03100	entA	+	624007	624753	0.639609	0.0524298	2,3-dihydro-2,3-dihydroxybenzoate dehydrogenase EntA	protein coding
	BW25113_RS03105	entH	+	624756	625169	0.0905419	0.955449	proofreading thioesterase EntH	protein coding
	BW25113_RS03110	cstA	+	625350	627455	0.885349	2.94466e-15	pyruvate/proton symporter CstA	protein coding
	BW25113_RS03115	ybdD	+	627638	627835	0.545798	0.102923	YbdD/YjiX family protein	protein coding
	BW25113_RS03120	hcxA	-	627845	628933	0.418579	0.358814	hydroxycarboxylate dehydrogenase HcxA	protein coding
	BW25113_RS03125	ybdL	+	629042	630202	-0.361521	0.797709	methionine-oxo-acid transaminase	protein coding
	BW25113_RS03130	ybdM	-	630203	630832	-0.268594	-	ParB/RepB/Spo0J family partition protein	protein coding
	BW25113_RS03135	ybdN	-	630805	632025	-0.515086	-	phosphoadenosine phosphosulfate reductase	protein coding
	BW25113_RS03140	ybdO	-	632172	633074	-0.994512	0.301826	LysR family transcriptional regulator	protein coding
	BW25113_RS03145	dsbG	-	633283	634029	-0.128015	0.925878	thiol:disulfide interchange protein DsbG	protein coding
	BW25113_RS03150	ahpC	+	634401	634964	0.0606287	0.897222	alkyl hydroperoxide reductase subunit C	protein coding
	BW25113_RS03155	ahpF	+	635209	636774	0.0088866	0.994979	alkyl hydroperoxide reductase subunit F	protein coding
	BW25113_RS03160	uspG	-	636895	637323	-0.412982	0.0936048	universal stress protein UspG	protein coding
	BW25113_RS03165	ybdR	+	637544	638782	-0.420493	0.332131	glutathione-dependent formaldehyde dehydrogenase	protein coding
	BW25113_RS03175	rnk	-	639013	639423	0.298311	0.532577	nucleoside diphosphate kinase regulator	protein coding
	BW25113_RS03180	rna	-	639653	640459	0.0469526	0.978421	ribonuclease I	protein coding
	BW25113_RS03185	citT	-	640573	642036	-0.59304	0.718343	citrate/succinate antiporter CitT	protein coding
	BW25113_RS03190	citG	-	642087	642965	1.07516	-	triphosphoribosyl-dephospho-CoA synthase CitG	protein coding
	BW25113_RS03195	citX	-	642940	643491	1.14434	-	citrate lyase holo-[acyl-carrier protein] synthase	protein coding
	BW25113_RS03200	citF	-	643495	645027	0.272134	-	citrate lyase subunit alpha	protein coding
	BW25113_RS03205	citE	-	645038	645946	-0.993448	-	citrate (pro-3S)-lyase subunit beta	protein coding
	BW25113_RS03210	citD	-	645943	646239	1.6074	-	citrate lyase acyl carrier protein	protein coding
	BW25113_RS03215	citC	-	646254	647312	0.989209	-	[citrate (pro-3S)-lyase] ligase	protein coding
	BW25113_RS03220	dpiB	+	647691	649349	0.0894495	0.974831	sensor histidine kinase DpiB	protein coding
	BW25113_RS03225	dpiA	+	649318	649998	-0.279206	-	two-component response regulator DpiA	protein coding
	BW25113_RS03230	dcuC	-	650039	651424	0.0680707	-	anaerobic C4-dicarboxylate transporter DcuC	protein coding
	BW25113_RS03235	pagP	+	652013	652573	-1.60288	0.0121307	lipid IV(A) palmitoyltransferase PagP	protein coding
	BW25113_RS03240	cspE	+	652748	652957	0.0395669	0.934065	transcription antiterminator/RNA stability regulator CspE	protein coding
	-	cspE_3	+	652952	653005	0.0659258	0.904032	cspE_3	sRNA
	BW25113_RS03245	crcB	-	653011	653394	-0.166646	0.925878	fluoride efflux transporter CrcB	protein coding
	BW25113_RS03250	-	+	653487	654274	-0.270842	0.76085	deaminated glutathione amidase	pseudo gene
	BW25113_RS03255	tatE	+	654403	654606	-0.38396	0.0689215	twin-arginine translocase subunit TatE	protein coding
	BW25113_RS03260	lipA	-	654707	655672	0.302302	0.220628	lipoyl synthase	protein coding
	BW25113_RS03265	ybeF	-	655881	656834	-0.142428	0.947849	YbeF family transcriptional regulator	protein coding
	BW25113_RS03275	lipB	-	657093	657734	-0.245315	0.893157	lipoyl(octanoyl) transferase LipB	protein coding
	BW25113_RS03280	ybeD	-	657835	658098	0.0547886	0.963793	DUF493 family protein YbeD	protein coding
	BW25113_RS03285	dacA	-	658208	659419	-0.0180193	0.989516	D-alanyl-D-alanine carboxypeptidase DacA	protein coding
	BW25113_RS03290	rlpA	-	659558	660646	0.150451	0.83819	endolytic peptidoglycan transglycosylase RlpA	protein coding
	BW25113_RS03295	mrdB	-	660657	661769	-0.136024	0.887556	peptidoglycan glycosyltransferase MrdB	protein coding
	BW25113_RS03300	mrdA	-	661772	663673	0.138522	0.889934	peptidoglycan DD-transpeptidase MrdA	protein coding
	BW25113_RS03305	rlmH	-	663704	664171	-0.0842017	0.967496	23S rRNA (pseudouridine(1915)-N(3))-methyltransferase RlmH	protein coding
	BW25113_RS03310	rsfS	-	664175	664492	-0.0731005	0.971764	ribosome silencing factor	protein coding
	BW25113_RS03315	cobC	-	664752	665363	-0.0853907	0.97867	adenosylcobalamin/alpha-ribazole phosphatase	protein coding
	BW25113_RS03320	nadD	-	665387	666028	0.115888	0.927136	nicotinate-nucleotide adenylyltransferase	protein coding
	BW25113_RS03325	holA	-	666030	667061	-0.0959967	0.905385	DNA polymerase III subunit delta	protein coding
	BW25113_RS03330	lptE	-	667061	667642	-0.126249	0.797709	LPS assembly lipoprotein LptE	protein coding
	BW25113_RS03335	leuS	-	667657	670239	-0.0436214	0.937869	leucine--tRNA ligase	protein coding
	BW25113_RS03340	ybeL	+	670474	670956	-0.33811	0.0289061	zinc ribbon-containing protein	protein coding
	BW25113_RS03345	ybeQ	-	671026	672003	-0.343125	0.283967	SEL1-like repeat protein	protein coding
	BW25113_RS03350	ybeR	+	672167	672874	-0.65411	-	DUF1266 domain-containing protein	protein coding
	BW25113_RS03355	djlB	+	672871	674298	-0.706295	-	J domain-containing protein	protein coding
	BW25113_RS03360	ybeT	-	674308	674862	0.051067	-	sel1 repeat family protein	protein coding
	BW25113_RS03365	ybeU	+	674964	675671	-0.0804541	-	DUF1266 domain-containing protein	protein coding
	BW25113_RS03370	djlC	+	675668	677119	0.498712	0.615743	co-chaperone DjlC	protein coding
	BW25113_RS03375	hscC	-	677179	678849	0.359858	0.876091	molecular chaperone HscC	protein coding
	BW25113_RS03380	rihA	-	678933	679868	0.174342	0.799722	pyrimidine-specific ribonucleoside hydrolase RihA	protein coding
	BW25113_RS03385	gltL	-	679986	680711	0.42462	0.135632	glutamate/aspartate ABC transporter ATP-binding protein GltL	protein coding
	BW25113_RS03390	gltK	-	680711	681385	0.271195	0.577241	glutamate/aspartate ABC transporter permease GltK	protein coding
	BW25113_RS03395	gltJ	-	681385	682125	0.353992	0.29442	glutamate/aspartate ABC transporter permease GltJ	protein coding
	-	sroC	-	682137	682299	-0.0737379	0.844581	sroC	sRNA
	BW25113_RS03400	gltI	-	682295	683203	0.273357	0.0513825	glutamate/aspartate ABC transporter substrate-binding protein GltI	protein coding
	BW25113_RS03405	-	-	683453	684433	0.163819	0.844013	IS5-like element IS5 family transposase	protein coding
	BW25113_RS03410	lnt	-	684799	686337	-0.0460184	0.971764	apolipoprotein N-acyltransferase	protein coding
	BW25113_RS03415	corC	-	686362	687240	-0.202736	0.525749	CNNM family magnesium/cobalt transport protein CorC	protein coding
	BW25113_RS03420	ybeY	-	687330	687797	-0.0228233	0.989061	rRNA maturation RNase YbeY	protein coding
	BW25113_RS03425	ybeZ	-	687794	688834	-0.130277	0.797709	PhoH family protein	protein coding
	BW25113_RS03430	miaB	-	688987	690411	0.0842245	0.910587	tRNA (N6-isopentenyl adenosine(37)-C2)-methylthiotransferase MiaB	protein coding
	BW25113_RS03435	ubiF	+	690557	691732	-0.333764	0.45565	3-demethoxyubiquinol 3-hydroxylase	protein coding
	BW25113_RS03475	asnB	-	692969	694633	-0.0551248	0.971764	asparagine synthase B	protein coding
	BW25113_RS03480	nagD	-	695030	695782	0.0452475	0.974831	ribonucleotide monophosphatase NagD	protein coding
	BW25113_RS03485	nagC	-	695830	697050	0.0389461	0.974831	DNA-binding transcriptional regulator NagC	protein coding
	BW25113_RS03490	nagA	-	697059	698207	-0.0250972	0.987216	N-acetylglucosamine-6-phosphate deacetylase	protein coding
	BW25113_RS03495	nagB	-	698267	699067	0.0854658	0.925878	glucosamine-6-phosphate deaminase	protein coding
	BW25113_RS03500	nagE	+	699400	701346	0.428452	0.083875	PTS N-acetyl glucosamine transporter subunit IIABC	protein coding
	BW25113_RS03505	glnS	+	701549	703213	-0.117743	0.754135	glutamine--tRNA ligase	protein coding
	-	chiZ	+	703692	703789	0.902006	-	chiZ	sRNA
	BW25113_RS03510	chiP	+	703790	705196	0.798132	0.593238	chitoporin	protein coding
	BW25113_RS03515	chiQ	+	705246	705572	-0.193183	0.955449	ChiQ/YbfN family lipoprotein	protein coding
	BW25113_RS03520	fur	-	705656	706102	0.139989	0.5392	ferric iron uptake transcriptional regulator	protein coding
	BW25113_RS03525	uof	-	706095	706181	0.160165	0.769544	fur leader peptide	protein coding
	BW25113_RS03535	fldA	-	706391	706921	-0.0271678	0.978239	flavodoxin FldA	protein coding
	BW25113_RS03540	ybfE	-	707061	707354	-0.166153	0.959158	LexA regulated protein	protein coding
	BW25113_RS03545	ybfF	-	707494	708258	-0.0826998	0.974831	esterase	protein coding
	BW25113_RS03550	seqA	+	708443	708988	0.220705	0.615026	replication initiation negative regulator SeqA	protein coding
	BW25113_RS03555	pgm	+	709014	710654	0.0962954	0.838318	phosphoglucomutase (alpha-D-glucose-1,6-bisphosphate-dependent)	protein coding
	BW25113_RS03560	-	+	710868	711362	-0.842653	-	lipoprotein	protein coding
	BW25113_RS03565	-	-	711403	712053	-0.632584	0.704662	DUF2625 domain-containing protein	pseudo gene
	BW25113_RS03570	-	-	712177	712326	1.14434	-	winged helix-turn-helix domain-containing protein	pseudo gene
	BW25113_RS03575	potE	-	712402	713721	0.155586	0.959158	putrescine-ornithine antiporter	protein coding
	BW25113_RS03580	speF	-	713718	715916	0.0472148	0.990916	ornithine decarboxylase SpeF	protein coding
	BW25113_RS26090	-	-	716174	716278	0.621209	-	leader peptide SpeFL	protein coding
	BW25113_RS03590	kdpE	-	716512	717189	-0.375385	0.798202	two-component system response regulator KdpE	protein coding
	BW25113_RS03595	kdpD	-	717186	719870	0.155012	0.851893	two-component system sensor histidine kinase KdpD	protein coding
	BW25113_RS03600	kdpC	-	719863	720435	-0.0671122	0.97867	K(+)-transporting ATPase subunit C	protein coding
	BW25113_RS03605	kdpB	-	720444	722492	-0.979317	-	potassium-transporting ATPase subunit KdpB	protein coding
	BW25113_RS03610	kdpA	-	722515	724188	-0.754188	-	potassium-transporting ATPase subunit KdpA	protein coding
	BW25113_RS03615	kdpF	-	724188	724277	-0.946353	-	K(+)-transporting ATPase subunit F	protein coding
	BW25113_RS03620	ybfA	+	724590	724796	-0.82168	0.416296	YbfA family protein	protein coding
	BW25113_RS03625	rhsC	+	725039	729232	-0.202244	0.880961	rhs element protein RhsC	protein coding
	BW25113_RS03630	-	+	729232	729558	-2.16193	-	hypothetical protein	protein coding
	BW25113_RS03635	-	+	729604	731109	-0.101341	-	RHS repeat protein	pseudo gene
	BW25113_RS03640	-	+	731106	731675	-0.358244	-	hypothetical protein	protein coding
	BW25113_RS03645	ybfQ	+	731901	732134	-0.340561	-	ISAs1 family transposase	pseudo gene
	BW25113_RS03650	-	+	732281	733417	-1.60776	-	ISAs1 family transposase	pseudo gene
	BW25113_RS03655	ybfD	+	733548	734306	-0.795044	-	ISAs1 family transposase	pseudo gene
	BW25113_RS03660	ybgA	+	734457	734966	-0.416658	0.239241	YbgA family protein	protein coding
	BW25113_RS03665	phrB	+	734963	736381	-0.449339	0.0275582	deoxyribodipyrimidine photo-lyase	protein coding
	BW25113_RS03670	dtpD	-	736531	738012	-0.150071	0.956089	dipeptide permease DtpD	protein coding
	BW25113_RS03675	ybgI	+	738283	739026	-0.248913	0.517803	radiation resistance protein YbgI	protein coding
	BW25113_RS03680	pxpB	+	739049	739705	-0.253634	0.572713	5-oxoprolinase subunit PxpB	protein coding
	BW25113_RS03685	pxpC	+	739699	740631	-0.297129	0.53633	5-oxoprolinase subunit PxpC	protein coding
	BW25113_RS03690	pxpA	+	740621	741355	-0.262426	0.694851	5-oxoprolinase subunit PxpA	protein coding
	BW25113_RS03695	nei	+	741391	742182	0.0035656	0.999218	endonuclease VIII	protein coding
	BW25113_RS03700	abrB	-	742179	743225	1.207	-	AbrB family transcriptional regulator	protein coding
	BW25113_RS03705	ybgO	-	743377	744438	0.0488229	0.987216	fimbrial protein	protein coding
	BW25113_RS03710	ybgP	-	744435	745163	-0.435141	-	molecular chaperone	protein coding
	BW25113_RS03715	ybgQ	-	745178	747634	-0.254962	-	fimbrial biogenesis outer membrane usher protein	protein coding
	BW25113_RS03720	ybgD	-	747685	748251	0.381044	-	type 1 fimbrial protein	protein coding
	BW25113_RS03725	gltA	-	748641	749924	0.278351	0.056041	citrate synthase	protein coding
	BW25113_RS25495	-	-	750130	750237	0.273033	0.349105	hypothetical protein	protein coding
	BW25113_RS03735	sdhC	+	750618	751022	0.168576	0.699549	succinate dehydrogenase cytochrome b556 subunit	protein coding
	BW25113_RS03740	sdhD	+	751016	751363	0.227108	0.572713	succinate dehydrogenase membrane anchor subunit	protein coding
	BW25113_RS03745	sdhA	+	751363	753129	0.194075	0.534689	succinate dehydrogenase flavoprotein subunit	protein coding
	BW25113_RS03750	sdhB	+	753145	753861	0.254993	0.299003	succinate dehydrogenase iron-sulfur subunit SdhB	protein coding
	BW25113_RS03760	sucA	+	754162	756963	0.249384	0.214517	2-oxoglutarate dehydrogenase E1 component	protein coding
	BW25113_RS03765	odhB	+	756978	758195	0.267557	0.19542	2-oxoglutarate dehydrogenase complex dihydrolipoyllysine-residue succinyltransferase	protein coding
	BW25113_RS03770	sucC	+	758470	759636	0.138981	0.642429	ADP-forming succinate--CoA ligase subunit beta	protein coding
	BW25113_RS03775	sucD	+	759636	760505	0.15292	0.609409	succinate--CoA ligase subunit alpha	protein coding
	-	sdhX	+	760506	760606	-0.0986813	0.841178	sdhX	sRNA
	BW25113_RS03780	mngR	-	760609	761331	-0.101514	0.96999	mannosyl-D-glycerate transport/metabolism system transcriptional repressor MngR	protein coding
	BW25113_RS03785	mngA	+	761500	763416	-0.525343	-	PTS 2-O-a-mannosyl-D-glycerate transporter subunit IIABC	protein coding
	BW25113_RS03790	mngB	+	763434	766067	-0.0049982	0.999218	mannosylglycerate hydrolase	protein coding
	BW25113_RS03800	cydA	+	766914	768482	-0.13111	0.729692	cytochrome ubiquinol oxidase subunit I	protein coding
	BW25113_RS03805	cydB	+	768498	769637	-0.154467	0.629457	cytochrome d ubiquinol oxidase subunit II	protein coding
	BW25113_RS03810	cydX	+	769652	769765	0.143158	0.864602	cytochrome bd-I oxidase subunit CydX	protein coding
	BW25113_RS03815	ybgE	+	769765	770058	0.0784686	0.930359	cyd operon protein YbgE	protein coding
	BW25113_RS03820	ybgC	+	770208	770612	-0.142255	0.819106	tol-pal system-associated acyl-CoA thioesterase	protein coding
	BW25113_RS03825	tolQ	+	770609	771301	-0.170863	0.823422	Tol-Pal system protein TolQ	protein coding
	BW25113_RS03830	tolR	+	771305	771733	-0.0390424	0.983651	colicin uptake protein TolR	protein coding
	BW25113_RS03835	tolA	+	771798	773063	0.0653985	0.950017	cell envelope integrity protein TolA	protein coding
	BW25113_RS03840	tolB	+	773196	774488	0.0096847	0.990516	Tol-Pal system beta propeller repeat protein TolB	protein coding
	BW25113_RS03845	pal	+	774523	775044	0.141194	0.59618	peptidoglycan-associated lipoprotein Pal	protein coding
	BW25113_RS03850	cpoB	+	775054	775845	0.137064	0.649782	cell division protein CpoB	protein coding
	BW25113_RS23060	-	+	777139	777264	-2.98363	-	RtT sRNA	ncRNA
	BW25113_RS03890	nadA	+	777541	778584	0.0633776	0.974831	quinolinate synthase NadA	protein coding
	BW25113_RS03895	pnuC	+	778622	779341	-0.112954	0.897798	nicotinamide riboside transporter PnuC	protein coding
	BW25113_RS03900	zitB	-	779338	780279	-0.190035	0.865556	CDF family zinc transporter ZitB	protein coding
	BW25113_RS03905	ybgS	-	780393	780773	-0.308896	0.0171612	YbgS-like family protein	protein coding
	BW25113_RS03915	aroG	+	781089	782141	-0.105781	0.889934	3-deoxy-7-phosphoheptulonate synthase AroG	protein coding
	BW25113_RS03920	gpmA	-	782299	783051	0.176114	0.317719	2,3-diphosphoglycerate-dependent phosphoglycerate mutase	protein coding
	BW25113_RS03925	galM	-	783253	784293	-0.0021367	0.999218	galactose-1-epimerase	protein coding
	BW25113_RS03930	galK	-	784287	785435	0.161358	0.775613	galactokinase	protein coding
	BW25113_RS03935	galT	-	785439	786485	0.399928	0.680198	galactose-1-phosphate uridylyltransferase	protein coding
	BW25113_RS03940	galE	-	786495	787511	0.148792	0.900409	UDP-glucose 4-epimerase GalE	protein coding
	BW25113_RS03945	modF	-	787772	789244	-0.0366707	0.987216	molybdate ABC transporter ATP-binding protein ModF	protein coding
	BW25113_RS03955	modE	-	789312	790100	0.267001	0.853573	molybdenum-dependent transcriptional regulator	protein coding
	BW25113_RS03960	acrZ	+	790229	790378	-0.276638	0.100949	multidrug efflux pump accessory protein AcrZ	protein coding
	BW25113_RS03965	modA	+	790545	791318	0.415318	0.416296	molybdate ABC transporter substrate-binding protein	protein coding
	BW25113_RS03970	modB	+	791318	792007	0.182281	0.853573	molybdate ABC transporter permease subunit	protein coding
	BW25113_RS03975	modC	+	792010	793068	0.29921	0.694692	molybdenum ABC transporter ATP-binding protein ModC	protein coding
	BW25113_RS03980	ybhA	-	793069	793887	0.450816	0.559023	bifunctional pyridoxal phosphate/fructose-1,6-bisphosphate phosphatase	protein coding
	BW25113_RS03985	pgl	+	794042	795037	-0.0278198	0.983185	6-phosphogluconolactonase	protein coding
	BW25113_RS03990	ybhD	-	795078	796031	0.279442	-	LysR family transcriptional regulator	protein coding
	BW25113_RS03995	ybhH	+	796215	797267	1.1442	-	4-oxalomesaconate tautomerase	protein coding
	BW25113_RS04000	ybhI	+	797343	798776	-0.369518	-	anion permease	protein coding
	BW25113_RS04005	ybhJ	+	798959	801220	-0.12248	0.971764	hydratase	protein coding
	BW25113_RS04010	ybhC	-	801454	802737	-0.0143731	0.993488	putative acyl-CoA thioester hydrolase	protein coding
	BW25113_RS04015	ybhB	-	802889	803365	-0.227332	0.447028	kinase inhibitor	protein coding
	BW25113_RS04020	bioA	-	803424	804713	0.0610776	-	adenosylmethionine--8-amino-7-oxononanoate transaminase	protein coding
	BW25113_RS04025	bioB	+	804800	805840	-0.356329	-	biotin synthase BioB	protein coding
	BW25113_RS04030	bioF	+	805837	806991	1.00125	-	8-amino-7-oxononanoate synthase	protein coding
	BW25113_RS04035	bioC	+	806978	807733	1.50074	-	malonyl-ACP O-methyltransferase BioC	protein coding
	BW25113_RS04040	bioD	+	807726	808403	1.55884	-	dethiobiotin synthase	protein coding
	BW25113_RS04045	uvrB	+	808982	811003	-0.0558411	0.948068	excinuclease ABC subunit UvrB	protein coding
	BW25113_RS04050	yvcK	-	811195	812103	0.232283	0.751474	uridine diphosphate-N-acetylglucosamine-binding protein YvcK	protein coding
	BW25113_RS04060	moaA	+	812500	813489	0.062363	0.950017	GTP 3',8-cyclase MoaA	protein coding
	BW25113_RS04065	moaB	+	813511	814023	-0.12618	0.893321	molybdenum cofactor biosynthesis protein B	protein coding
	BW25113_RS04070	moaC	+	814026	814511	-0.0602845	0.969301	cyclic pyranopterin monophosphate synthase MoaC	protein coding
	BW25113_RS04075	moaD	+	814504	814749	-0.0543725	0.974831	molybdopterin synthase sulfur carrier subunit	protein coding
	BW25113_RS04080	moaE	+	814751	815203	-0.322207	0.617922	molybdopterin synthase catalytic subunit MoaE	protein coding
	BW25113_RS04085	ybhL	+	815340	816044	-0.174109	0.531878	Bax inhibitor-1/YccA family protein	protein coding
	BW25113_RS04090	ybhM	+	816249	816962	-0.149661	-	Bax inhibitor-1/YccA family protein	protein coding
	BW25113_RS04095	ybhN	-	816998	817954	-0.312543	0.716396	YbhN family protein	protein coding
	BW25113_RS04100	clsB	-	817954	819195	0.0234249	0.989516	cardiolipin synthase ClsB	protein coding
	BW25113_RS04105	ybhP	-	819192	819953	-0.0605904	0.978239	endonuclease/exonuclease/phosphatase family protein	protein coding
	BW25113_RS04110	ybhQ	+	820086	820496	0.518491	0.0114303	YbhQ family protein	protein coding
	BW25113_RS04115	ybhR	-	820458	821564	-0.221005	0.864602	ABC transporter permease	protein coding
	BW25113_RS04120	ybhS	-	821575	822708	0.0434843	0.987216	ABC transporter permease	protein coding
	BW25113_RS04125	ybhF	-	822701	824437	-0.207584	0.770399	ATP-binding cassette domain-containing protein	protein coding
	BW25113_RS04130	hlyD	-	824430	825425	-0.070476	0.963793	secretion protein HlyD	protein coding
	BW25113_RS04135	cecR	-	825428	826099	-0.400246	0.532577	DNA-binding transcriptional regulator CecR	protein coding
	BW25113_RS04140	rhlE	+	826328	827692	-0.759293	0.171875	ATP-dependent RNA helicase RhlE	protein coding
	BW25113_RS04145	ybiA	-	827924	828406	0.518365	-	N-glycosidase YbiA	protein coding
	BW25113_RS04150	dinG	+	828526	830676	-0.0295806	0.989516	ATP-dependent DNA helicase DinG	protein coding
	BW25113_RS04155	ybiB	+	830704	831666	-0.156545	0.795128	DNA-binding protein YbiB	protein coding
	BW25113_RS04160	hcxB	+	831807	832892	0.0904778	0.954266	hydroxycarboxylate dehydrogenase HcXB	protein coding
	-	ZbiJ	-	832891	832987	-0.370647	0.773214	ZbiJ	sRNA
	BW25113_RS26095	ybiE	+	832959	833018	-0.116575	-	protein YbiE	protein coding
	BW25113_RS04165	ybiJ	-	833121	833381	0.0782692	0.982822	DUF1471 family protein YbiJ	protein coding
	BW25113_RS04170	ybiI	-	833646	833912	0.182503	0.899911	C4-type zinc finger protein YbiI	protein coding
	BW25113_RS04175	ybiX	-	833986	834663	0.575517	0.135632	PKHD-type hydroxylase YbiX	protein coding
	BW25113_RS04180	fiu	-	834705	836987	0.88298	3.73222e-07	catecholate siderophore receptor Fiu	protein coding
	BW25113_RS25500	mcbA	-	837252	837512	0.25658	0.937513	DUF1471 family periplasmic protein McbA	protein coding
	BW25113_RS04190	rlmF	+	837788	838714	-0.0928243	0.967712	23S rRNA (adenine(1618)-N(6))-methyltransferase RlmF	protein coding
	BW25113_RS04195	ybiO	-	838711	840936	-0.131227	0.893157	mechanosensitive channel protein	protein coding
	BW25113_RS04200	glnQ	-	841197	841919	0.15819	0.811857	glutamine ABC transporter ATP-binding protein GlnQ	protein coding
	BW25113_RS04205	glnP	-	841916	842575	0.385536	0.261713	glutamine ABC transporter permease GlnP	protein coding
	BW25113_RS04210	glnH	-	842714	843460	0.317791	0.0992793	glutamine ABC transporter substrate-binding protein GlnH	protein coding
	BW25113_RS04220	dps	-	843864	844367	-0.447804	2.14441e-07	DNA starvation/stationary phase protection protein Dps	protein coding
	BW25113_RS04225	rhtA	-	844666	845553	-0.0213369	0.997517	threonine/homoserine exporter RhtA	protein coding
	BW25113_RS25505	-	+	845788	845853	-0.182579	0.721528	protein YliM	protein coding
	BW25113_RS04230	ompX	+	845906	846421	-0.302928	0.00639481	outer membrane protein OmpX	protein coding
	BW25113_RS04235	opgE	-	846470	848053	0.143789	0.954266	phosphoethanolamine transferase	protein coding
	-	rybA	-	848181	848520	-0.099079	0.827283	rybA	sRNA
	BW25113_RS04240	mntS	-	848325	848453	NA	-	manganase accumulation protein MntS	protein coding
	BW25113_RS04245	mntR	+	848639	849106	-0.186923	0.851893	manganese-binding transcriptional regulator MntR	protein coding
	BW25113_RS04250	ybiR	+	849103	850221	-0.0953831	0.950017	anion transporter	protein coding
	BW25113_RS04255	ldtB	-	850280	851200	-0.0934492	0.909088	L,D-transpeptidase	protein coding
	BW25113_RS04260	ybiT	+	851419	853011	0.0270516	0.986502	ABC-F family ATPase	protein coding
	BW25113_RS04265	ybiU	-	853252	854517	-0.536753	0.0118475	DUF1479 domain-containing protein	protein coding
	BW25113_RS04270	ybiV	-	854669	855484	-0.753214	0.00197404	sugar-phosphatase YbiV	protein coding
	BW25113_RS04275	ybiW	-	855630	858062	-0.430334	0.612525	glycyl radical protein	protein coding
	BW25113_RS04280	ybiY	-	858068	858967	0.321922	-	glycyl-radical enzyme activating protein	protein coding
	BW25113_RS04285	fsa	+	859098	859760	-0.244648	0.928666	fructose-6-phosphate aldolase	protein coding
	BW25113_RS04290	moeB	-	859836	860585	-0.0044433	0.999218	molybdopterin-synthase adenylyltransferase MoeB	protein coding
	BW25113_RS04295	moeA	-	860585	861820	-0.0168575	0.991009	molybdopterin molybdotransferase MoeA	protein coding
	BW25113_RS04300	iaaA	+	862024	862989	0.507605	0.0661205	beta-aspartyl-peptidase	protein coding
	BW25113_RS04305	gsiA	+	862976	864847	0.40544	0.123691	glutathione ABC transporter ATP-binding protein GsiA	protein coding
	BW25113_RS04310	gsiB	+	864867	866405	0.427031	0.0867251	glutathione ABC transporter substrate-binding protein GsiB	protein coding
	BW25113_RS04315	gsiC	+	866423	867343	0.270613	0.747471	glutathione ABC transporter permease GsiC	protein coding
	BW25113_RS04320	gsiD	+	867346	868257	0.625055	0.269045	glutathione ABC transporter permease GsiD	protein coding
	BW25113_RS04325	pdeI	+	868435	870783	-0.788017	-	EAL domain-containing protein	protein coding
	BW25113_RS04330	dgcI	+	870791	872119	0.431618	0.836509	GGDEF domain-containing protein	protein coding
	BW25113_RS04335	rimO	-	872166	873491	0.173787	0.917539	30S ribosomal protein S12 methylthiotransferase RimO	protein coding
	BW25113_RS04340	bssR	+	873704	874087	-0.379843	0.447673	biofilm formation regulator BssR	protein coding
	BW25113_RS04345	yliI	+	874198	875313	0.0242576	0.987216	aldose sugar dehydrogenase YliI	protein coding
	BW25113_RS04350	gstB	-	875310	875936	0.0140933	0.989516	glutathione S-transferase GstB	protein coding
	BW25113_RS04355	dacC	+	876183	877385	0.218975	0.464247	serine-type D-Ala-D-Ala carboxypeptidase	protein coding
	BW25113_RS04360	deoR	-	877432	878190	-0.129829	0.925878	DNA-binding transcriptional repressor DeoR	protein coding
	BW25113_RS04365	ybjG	-	878248	878844	0.0026473	0.999218	undecaprenyl-diphosphate phosphatase	protein coding
	BW25113_RS04370	mdfA	+	879129	880361	-0.533921	0.282908	multidrug efflux MFS transporter MdfA	protein coding
	BW25113_RS04375	-	-	880402	880686	-0.356667	0.809041	hypothetical protein	protein coding
	BW25113_RS04380	ybjI	-	880772	881587	-0.159387	0.915985	5-amino-6-(5-phospho-D-ribitylamino)uracil phosphatase	protein coding
	BW25113_RS04385	ybjJ	-	881587	882795	0.435925	0.698999	MFS transporter	protein coding
	BW25113_RS04390	rcdA	+	882879	883415	-0.148046	-	DNA-binding transcriptional regulator RcdA	protein coding
	-	rybB	-	883435	883513	-0.457708	0.0207669	rybB	sRNA
	BW25113_RS04395	ybjL	-	883590	885275	-0.123332	0.88004	aspartate:alanine antiporter	protein coding
	BW25113_RS04400	ybjM	+	885545	885922	0.268328	0.919885	inner membrane protein YbjM	protein coding
	BW25113_RS04405	grxA	-	885952	886209	-0.130138	0.948068	glutaredoxin 1	protein coding
	BW25113_RS04410	ybjC	+	886369	886656	-0.0327166	0.990516	DUF1418 family protein	protein coding
	BW25113_RS04415	nfsA	+	886640	887362	-0.167659	0.903481	nitroreductase NfsA	protein coding
	BW25113_RS04420	rimK	+	887423	888325	-0.20048	0.838318	30S ribosomal protein S6--L-glutamate ligase	protein coding
	BW25113_RS04425	ybjN	+	888413	888889	0.0262469	0.987216	YbjN domain-containing protein	protein coding
	BW25113_RS04435	potF	+	889240	890352	0.242346	0.45565	spermidine/putrescine ABC transporter substrate-binding protein PotF	protein coding
	BW25113_RS04440	potG	+	890447	891580	0.448602	0.286781	putrescine ABC transporter ATP-binding subunit PotG	protein coding
	BW25113_RS04445	potH	+	891590	892543	0.0662531	0.966572	putrescine ABC transporter permease PotH	protein coding
	BW25113_RS04450	potI	+	892540	893385	0.0382447	0.985349	putrescine ABC transporter permease PotI	protein coding
	BW25113_RS04455	ybjO	+	893445	893933	-0.354211	0.603682	YbjO family protein	protein coding
	BW25113_RS04460	rlmC	+	893974	895101	0.501908	0.720379	23S rRNA (uracil(747)-C(5))-methyltransferase RlmC	protein coding
	BW25113_RS04465	artJ	-	895300	896031	-0.141188	0.944112	ABC transporter substrate-binding protein ArtJ	protein coding
	BW25113_RS04470	artM	-	896322	896990	-0.0155435	0.990916	arginine ABC transporter permease ArtM	protein coding
	BW25113_RS04475	artQ	-	896990	897706	-0.087923	0.910587	arginine ABC transporter permease ArtQ	protein coding
	BW25113_RS04480	artJ	-	897713	898444	-0.0631885	0.920623	arginine ABC transporter substrate-binding protein	protein coding
	BW25113_RS04485	artP	-	898462	899190	-0.140271	0.797709	arginine ABC transporter ATP-binding protein ArtP	protein coding
	BW25113_RS04490	ybjP	-	899408	899923	-0.0455943	0.978239	lipoprotein	protein coding
	BW25113_RS04495	ybjQ	+	900049	900372	-0.0497103	0.974831	heavy metal-binding domain-containing protein	protein coding
	BW25113_RS04500	amiD	+	900369	901199	0.005155	0.999218	N-acetylmuramoyl-L-alanine amidase AmiD	protein coding
	BW25113_RS04505	ybjS	-	901196	902209	-0.250869	0.769544	NAD(P)-dependent oxidoreductase	protein coding
	BW25113_RS04510	ybjT	-	902308	903738	0.0175834	0.990916	SDR family oxidoreductase	protein coding
	BW25113_RS04515	ltaE	-	903749	904750	-0.170767	0.713793	low-specificity L-threonine aldolase	protein coding
	BW25113_RS04520	poxB	-	904787	906505	-0.315374	0.0692083	ubiquinone-dependent pyruvate dehydrogenase	protein coding
	BW25113_RS04525	hcr	-	906638	907606	0.23205	-	NADH oxidoreductase	protein coding
	BW25113_RS04530	hcp	-	907618	909270	0.200513	-	hydroxylamine reductase	protein coding
	BW25113_RS04535	lysO	-	909414	910313	0.204441	0.952923	L-lysine exporter LysO	protein coding
	BW25113_RS04540	aqpZ	-	910808	911503	-0.149877	0.897222	aquaporin Z	protein coding
	BW25113_RS04550	ybjD	+	911929	913587	-0.158669	0.85836	ATP-dependent endonuclease	protein coding
	BW25113_RS04555	ybjX	-	913584	914540	-0.0003257	0.999372	VirK/YbjX family protein	protein coding
	BW25113_RS04560	macA	+	914691	915806	-0.129589	0.930359	macrolide transporter subunit MacA	protein coding
	BW25113_RS04565	macB	+	915803	917749	-0.286197	0.570806	macrolide ABC transporter ATP-binding protein/permease MacB	protein coding
	BW25113_RS04570	cspD	-	917822	918046	0.485889	4.04763e-05	cold shock-like protein CspD	protein coding
	BW25113_RS26100	yljB	+	918196	918270	-0.551938	-	protein YljB	protein coding
	BW25113_RS04575	clpS	+	918369	918689	0.0006461	0.999372	ATP-dependent Clp protease adapter ClpS	protein coding
	BW25113_RS04580	clpA	+	918720	920996	0.105051	0.747471	ATP-dependent Clp protease ATP-binding subunit ClpA	protein coding
	BW25113_RS04590	infA	-	921681	921899	-0.0264185	0.97929	translation initiation factor IF-1	protein coding
	BW25113_RS04595	aat	-	922184	922888	0.0275749	0.990916	leucyl/phenylalanyl-tRNA--protein transferase	protein coding
	BW25113_RS04600	cydC	-	922930	924651	0.258506	0.769544	cysteine/glutathione ABC transporter ATP-binding protein/permease CydC	protein coding
	BW25113_RS04605	cydD	-	924652	926418	-0.164288	0.920623	cysteine/glutathione ABC transporter permease/ATP-binding protein CydD	protein coding
	BW25113_RS04610	trxB	-	926541	927506	0.0458423	0.971764	thioredoxin-disulfide reductase	protein coding
	BW25113_RS04615	lrp	+	928051	928545	0.241027	0.219397	leucine-responsive transcriptional regulator Lrp	protein coding
	BW25113_RS04620	ftsK	+	928680	932669	-0.0234832	0.982822	DNA translocase FtsK	protein coding
	BW25113_RS04625	lolA	+	932828	933439	0.0789282	0.934003	outer membrane lipoprotein chaperone LolA	protein coding
	BW25113_RS04630	rarA	+	933450	934793	0.0602263	0.963793	replication-associated recombination protein RarA	protein coding
	BW25113_RS04635	serS	+	934884	936176	0.104371	0.754135	serine--tRNA ligase	protein coding
	BW25113_RS04640	dmsA	+	936415	938859	0.364265	0.837869	dimethylsulfoxide reductase subunit A	protein coding
	BW25113_RS04645	dmsB	+	938870	939487	-0.847743	-	dimethylsulfoxide reductase subunit B	protein coding
	BW25113_RS04650	dmsC	+	939489	940352	-0.0564365	0.987216	dimethyl sulfoxide reductase anchor subunit DmsC	protein coding
	BW25113_RS04655	ycaC	-	940387	941013	-0.0673737	0.909088	hydrolase	protein coding
	BW25113_RS04660	ycaD	+	941327	942475	-0.170394	0.81596	MFS transporter	protein coding
	BW25113_RS04665	ycaM	+	942685	944115	0.614497	0.378015	amino acid permease	protein coding
	BW25113_RS04670	ycaN	-	944116	945024	-0.527162	0.547902	LysR family transcriptional regulator	protein coding
	BW25113_RS04675	ycaK	+	945124	945714	0.316809	-	NAD(P)H oxidoreductase	protein coding
	BW25113_RS04680	pflA	-	945796	946536	0.0931757	0.910587	pyruvate formate lyase 1-activating protein	protein coding
	BW25113_RS04685	pflB	-	946728	949010	-0.118491	0.603953	formate C-acetyltransferase	protein coding
	BW25113_RS25515	focA	-	949065	949922	-0.154672	0.723332	formate transporter FocA	protein coding
	BW25113_RS04695	ycaO	-	950328	952088	-0.0970145	0.948068	30S ribosomal protein S12 methylthiotransferase accessory factor YcaO	protein coding
	BW25113_RS04700	ycaP	+	952218	952910	-0.234469	0.715641	DUF421 domain-containing protein	protein coding
	BW25113_RS04705	serC	+	953109	954197	-0.0256044	0.977287	3-phosphoserine/phosphohydroxythreonine transaminase	protein coding
	BW25113_RS04710	aroA	+	954268	955551	-0.196656	0.751474	3-phosphoshikimate 1-carboxyvinyltransferase	protein coding
	BW25113_RS04715	ycaL	+	955720	956484	-0.0623175	0.988704	metallopeptidase YcaL	protein coding
	BW25113_RS04720	cmk	+	956657	957340	-0.0449623	0.95922	(d)CMP kinase	protein coding
	BW25113_RS04725	rpsA	+	957451	959124	0.121596	0.511028	30S ribosomal protein S1	protein coding
	BW25113_RS04730	ihfB	+	959284	959568	-0.0122065	0.989061	integration host factor subunit beta	protein coding
	BW25113_RS04735	ycaI	+	959776	962040	0.326462	0.754135	ComEC family protein	protein coding
	BW25113_RS04740	msbA	+	962077	963825	0.212474	0.458466	lipid A ABC transporter ATP-binding protein/permease MsbA	protein coding
	BW25113_RS04745	lpxK	+	963822	964808	0.0955282	0.930359	tetraacyldisaccharide 4'-kinase	protein coding
	BW25113_RS04750	ycaQ	+	964845	966077	-0.0908426	0.967069	winged helix DNA-binding protein YcaQ	protein coding
	BW25113_RS04755	ycaR	+	966129	966311	-0.0053282	0.999218	protein YcaR	protein coding
	BW25113_RS04760	kdsB	+	966308	967054	0.24878	0.530631	3-deoxy-manno-octulosonate cytidylyltransferase	protein coding
	BW25113_RS04765	ycbJ	+	967208	968101	-0.0567583	0.97867	YcbJ family phosphotransferase	protein coding
	BW25113_RS04770	elyC	-	968078	968857	0.0861713	0.979752	envelope biogenesis factor ElyC	protein coding
	BW25113_RS04775	cmoM	+	968993	969778	0.019773	0.990516	tRNA uridine 5-oxyacetic acid(34) methyltransferase CmoM	protein coding
	BW25113_RS04780	mukF	+	969775	971097	0.24588	0.423414	chromosome partition protein MukF	protein coding
	BW25113_RS04785	mukE	+	971078	971782	0.28146	0.519358	chromosome partition protein MukE	protein coding
	BW25113_RS04790	mukB	+	971782	976242	0.136642	0.626846	chromosome partition protein MukB	protein coding
	BW25113_RS04795	ldtD	+	976503	978350	-0.23995	0.345002	L,D-transpeptidase	protein coding
	BW25113_RS04800	mepK	+	978531	979079	-0.100141	0.803505	YcbK family protein	protein coding
	BW25113_RS04805	gloC	+	979106	979753	0.0195014	0.987216	hydroxyacylglutathione hydrolase GloC	protein coding
	BW25113_RS04810	aspC	-	979975	981165	0.063667	0.910587	aspartate transaminase	protein coding
	BW25113_RS04820	ompF	-	981350	982438	1.6401	3.40072e-36	porin OmpF	protein coding
	BW25113_RS04825	asnS	-	983041	984441	0.128057	0.629457	asparagine--tRNA ligase	protein coding
	BW25113_RS04830	pncB	-	984610	985812	-0.0737466	0.90396	nicotinate phosphoribosyltransferase	protein coding
	BW25113_RS04835	pepN	+	986078	988690	0.127476	0.641991	aminopeptidase N	protein coding
	BW25113_RS04840	ssuB	-	988733	989500	0.166744	0.954266	aliphatic sulfonates ABC transporter ATP-binding protein	protein coding
	BW25113_RS04845	ssuC	-	989497	990288	-0.96926	-	aliphatic sulfonate ABC transporter permease SsuC	protein coding
	BW25113_RS04850	ssuD	-	990299	991444	-0.436493	-	FMNH2-dependent alkanesulfonate monooxygenase	protein coding
	BW25113_RS04855	ssuA	-	991441	992400	-0.0566436	-	aliphatic sulfonate ABC transporter substrate-binding protein SsuA	protein coding
	BW25113_RS04860	ssuE	-	992393	992968	0.035204	-	NADPH-dependent FMN reductase	protein coding
	BW25113_RS04865	elfA	+	993324	993863	-0.188079	-	fimbrial protein	protein coding
	BW25113_RS04870	elfD	+	993946	994647	0.930134	-	molecular chaperone	protein coding
	BW25113_RS04875	elfC	+	994672	997272	-0.0691338	0.985751	fimbrial biogenesis usher protein	protein coding
	BW25113_RS04880	elfG	+	997263	998333	-0.679247	0.50647	fimbrial protein	protein coding
	BW25113_RS04885	ycbU	+	998345	998887	0.0621161	-	fimbrial protein	protein coding
	BW25113_RS04890	ycbV	+	998895	999410	-0.436992	-	type 1 fimbrial protein	protein coding
	BW25113_RS04895	ycbF	+	999376	1000113	0.162874	0.934065	fimbrial chaperone	protein coding
	BW25113_RS04900	pyrD	+	1000224	1001234	-0.274131	0.88004	quinone-dependent dihydroorotate dehydrogenase	protein coding
	BW25113_RS04905	zapC	+	1001408	1001950	-0.157133	0.715641	cell division protein ZapC	protein coding
	BW25113_RS04910	ycbX	-	1001947	1003056	0.299575	0.542243	6-N-hydroxylaminopurine resistance protein YcbX	protein coding
	BW25113_RS04915	rlmKL	+	1003300	1005408	-0.0900266	0.908517	bifunctional 23S rRNA (guanine(2069)-N(7))-methyltransferase RlmK/23S rRNA (guanine(2445)-N(2))-methyltransferase RlmL	protein coding
	BW25113_RS04920	uup	+	1005420	1007327	-0.0977141	0.881243	ABC transporter ATP-binding protein	protein coding
	BW25113_RS04925	pqiA	+	1007457	1008710	-0.2405	0.606629	membrane integrity-associated transporter subunit PqiA	protein coding
	BW25113_RS04930	pqiB	+	1008715	1010355	-0.305274	0.318585	intermembrane transport protein PqiB	protein coding
	BW25113_RS04935	pqiC	+	1010352	1010915	-0.292395	0.612014	membrane integrity-associated transporter subunit PqiC	protein coding
	BW25113_RS04940	rmf	+	1011171	1011338	0.0194483	0.983745	ribosome modulation factor	protein coding
	BW25113_RS04945	fabA	-	1011408	1011926	0.174562	0.51758	bifunctional 3-hydroxydecanoyl-ACP dehydratase/trans-2-decenoyl-ACP isomerase	protein coding
	BW25113_RS04950	ycbZ	-	1011995	1013755	-0.0515851	0.959158	Lon protease family protein	protein coding
	BW25113_RS04955	matP	+	1013941	1014393	0.115306	0.895173	macrodomain Ter protein MatP	protein coding
	BW25113_RS04960	ompA	-	1014469	1015509	0.0501952	0.917539	porin OmpA	protein coding
	BW25113_RS04970	sulA	-	1015866	1016375	-0.0270091	0.987216	cell division inhibitor SulA	protein coding
	BW25113_RS04975	sxy	+	1016594	1017223	-0.317436	0.634337	CRP-S regulon transcriptional coactivator Sxy	protein coding
	BW25113_RS04980	yccS	-	1017186	1019348	0.0073332	0.997893	YccS family putative transporter	protein coding
	BW25113_RS04985	yccF	-	1019358	1019804	-0.188855	0.756628	YccF domain-containing protein	protein coding
	BW25113_RS04990	helD	+	1019927	1021981	-0.15337	0.823045	DNA helicase IV	protein coding
	BW25113_RS04995	mgsA	-	1022013	1022471	0.517961	0.00562202	methylglyoxal synthase	protein coding
	BW25113_RS05000	yccT	-	1022567	1023229	0.298254	0.720379	DUF2057 family protein	protein coding
	BW25113_RS05010	yccU	+	1023402	1023815	0.205355	0.837397	CoA-binding protein	protein coding
	BW25113_RS05015	hspQ	-	1023860	1024177	-0.240278	0.570806	heat shock protein HspQ	protein coding
	BW25113_RS05020	rlmI	-	1024235	1025425	-0.127597	0.867827	23S rRNA (cytosine(1962)-C(5))-methyltransferase RlmI	protein coding
	BW25113_RS05025	yccX	+	1025520	1025798	-0.358784	0.470382	acylphosphatase	protein coding
	BW25113_RS05030	tusE	-	1025795	1026124	-0.261423	0.614593	sulfurtransferase TusE	protein coding
	BW25113_RS05035	yccA	-	1026215	1026874	0.406683	0.0114505	FtsH protease modulator YccA	protein coding
	BW25113_RS05045	hyaA	+	1027595	1028713	-1.57285	0.00635713	hydrogenase 1 small subunit	protein coding
	BW25113_RS05050	hyaB	+	1028710	1030503	-1.23401	0.0650426	Ni/Fe-hydrogenase large subunit	protein coding
	BW25113_RS05055	hyaC	+	1030522	1031229	-1.525	-	Ni/Fe-hydrogenase b-type cytochrome subunit	protein coding
	BW25113_RS05060	hyaD	+	1031226	1031813	-1.08167	-	hydrogenase 1 maturation protease	protein coding
	BW25113_RS05065	hyaE	+	1031810	1032208	-0.880641	-	hydrogenase-1 operon protein HyaE	protein coding
	BW25113_RS05070	hyaF	+	1032205	1033062	-0.224014	-	hydrogenase expression/formation protein	protein coding
	BW25113_RS05075	appC	+	1033196	1034740	-0.0664544	0.987216	cytochrome bd-II oxidase subunit 1	protein coding
	BW25113_RS05080	appB	+	1034752	1035888	0.0573655	0.989516	cytochrome d ubiquinol oxidase subunit II	protein coding
	BW25113_RS05085	cbdX	+	1035901	1035993	-0.101701	0.983185	cytochrome bd-II oxidase subunit CbdX	protein coding
	BW25113_RS05090	appA	+	1036073	1037371	-0.511794	0.595457	bifunctional acid phosphatase/4-phytase	protein coding
	BW25113_RS05095	etk	-	1037486	1039666	0.101005	0.930784	tyrosine-protein kinase	protein coding
	BW25113_RS05100	etp	-	1039686	1040132	0.0345905	-	protein-tyrosine-phosphatase Etp	protein coding
	BW25113_RS05105	gfcE	-	1040120	1041259	-0.259376	-	polysaccharide export protein	protein coding
	BW25113_RS05110	gfcD	-	1041305	1043401	-0.454026	0.79218	YjbH domain-containing protein	protein coding
	BW25113_RS05115	gfcC	-	1043401	1044147	0.879484	-	capsule biosynthesis GfcC family protein	protein coding
	BW25113_RS05120	gfcB	-	1044144	1044788	-1.70783	-	lipoprotein GfcB	protein coding
	BW25113_RS05125	gfcA	-	1044895	1045200	-0.797785	-	threonine-rich inner membrane protein GfcA	protein coding
	BW25113_RS05135	-	+	1045289	1045986	-0.672309	0.335077	IS1-like element IS1D family transposase	protein coding
	BW25113_RS05140	cspH	-	1046419	1046631	-0.313013	-	cold shock-like protein CspH	protein coding
	BW25113_RS05145	cspG	+	1046917	1047129	-0.490137	0.514969	cold shock protein CspG	protein coding
	BW25113_RS23580	ymcF	+	1047140	1047328	-0.527944	0.615743	cold-shock protein	protein coding
	BW25113_RS05150	ymcE	+	1047303	1047533	-0.485455	-	protein YmcE	protein coding
	BW25113_RS05155	gnsA	+	1047523	1047696	-0.469855	-	addiction module toxin, GnsA/GnsB family	protein coding
	BW25113_RS05160	yccM	-	1047745	1048818	0.388075	-	4Fe-4S binding protein	protein coding
	BW25113_RS05165	torS	-	1048890	1051634	-0.046223	0.987971	TMAO reductase system sensor histidine kinase/response regulator TorS	protein coding
	BW25113_RS05170	torT	+	1051717	1052745	0.919612	-	TMAO reductase system periplasmic protein TorT	protein coding
	BW25113_RS05175	torR	-	1052718	1053410	-0.420498	0.853213	two-component system response regulator TorR	protein coding
	BW25113_RS05180	torC	+	1053540	1054712	-0.0123743	-	pentaheme c-type cytochrome TorC	protein coding
	BW25113_RS05185	torA	+	1054712	1057258	1.12544	-	trimethylamine-N-oxide reductase TorA	protein coding
	BW25113_RS05190	torD	+	1057255	1057854	-0.819186	0.18674	molecular chaperone TorD	protein coding
	BW25113_RS05195	cbpM	-	1058006	1058311	-0.946252	6.92698e-07	chaperone modulator CbpM	protein coding
	BW25113_RS05200	cbpA	-	1058311	1059231	-1.13012	2.95739e-18	curved DNA-binding protein	protein coding
	BW25113_RS05205	yccE	+	1059492	1060748	-0.757522	-	YccE family protein	protein coding
	BW25113_RS05210	agp	+	1061041	1062282	0.0360387	0.963793	bifunctional glucose-1-phosphatase/inositol phosphatase	protein coding
	BW25113_RS05215	yccJ	-	1062320	1062547	-0.407411	0.00227256	YccJ family protein	protein coding
	BW25113_RS05220	wrbA	-	1062568	1063164	-0.299883	0.106094	NAD(P)H:quinone oxidoreductase	protein coding
	BW25113_RS05230	ymdF	+	1063537	1063710	-1.14509	2.64992e-27	general stress protein	protein coding
	BW25113_RS05235	rutG	-	1063967	1065295	-0.135388	-	pyrimidine utilization transport protein G	protein coding
	BW25113_RS05240	rutF	-	1065316	1065810	0.963892	-	pyrimidine utilization flavin reductase protein F	protein coding
	BW25113_RS05245	rutE	-	1065821	1066411	0.698226	-	malonic semialdehyde reductase	protein coding
	BW25113_RS05250	rutD	-	1066421	1067221	-3.19888	-	pyrimidine utilization protein D	protein coding
	BW25113_RS05255	rutC	-	1067229	1067615	-1.27073	-	3-aminoacrylate deaminase	protein coding
	BW25113_RS05260	rutB	-	1067627	1068319	1.07012	-	peroxyureidoacrylate/ureidoacrylate amidohydrolase RutB	protein coding
	BW25113_RS05265	rutA	-	1068319	1069410	1.84971	-	pyrimidine utilization protein A	protein coding
	BW25113_RS05270	rutR	+	1069698	1070336	0.452267	0.357014	HTH-type transcriptional regulator RutR	protein coding
	BW25113_RS05275	putA	-	1070376	1074338	0.816794	9.88149e-13	trifunctional transcriptional regulator/proline dehydrogenase/L-glutamate gamma-semialdehyde dehydrogenase	protein coding
	BW25113_RS05280	-	+	1074393	1074602	0.0308873	-	hypothetical protein	protein coding
	BW25113_RS05285	putP	+	1074761	1076269	1.07279	4.39478e-12	sodium/proline symporter PutP	protein coding
	BW25113_RS05295	-	+	1076812	1077641	-0.305031	0.253439	FTR1 family protein	pseudo gene
	BW25113_RS05300	efeO	+	1077699	1078826	0.154713	0.867827	iron uptake system protein EfeO	protein coding
	BW25113_RS05305	efeB	+	1078832	1080103	-0.115936	0.926591	iron uptake transporter deferrochelatase/peroxidase subunit	protein coding
	BW25113_RS05315	phoH	+	1080724	1081512	-0.305318	0.1058	phosphate starvation-inducible protein PhoH	protein coding
	BW25113_RS05320	pgaD	-	1081562	1081975	-0.0996514	0.95922	poly-beta-1,6-N-acetyl-D-glucosamine biosynthesis protein PgaD	protein coding
	BW25113_RS05325	pgaC	-	1081977	1083302	0.061343	-	poly-beta-1,6-N-acetyl-D-glucosamine synthase	protein coding
	BW25113_RS05330	pgaB	-	1083295	1085313	-0.272234	0.917539	poly-beta-1,6-N-acetyl-D-glucosamine N-deacetylase PgaB	protein coding
	BW25113_RS05335	pgaA	-	1085322	1087745	-0.264629	0.88306	poly-beta-1,6 N-acetyl-D-glucosamine export porin PgaA	protein coding
	BW25113_RS05340	dgcT	+	1088332	1089690	-0.314736	0.893157	GGDEF domain-containing protein	protein coding
	BW25113_RS05345	-	-	1089731	1090893	0.148395	0.925878	IS3 family transposase	protein coding
	BW25113_RS05355	-	+	1090961	1091302	1.1442	-	ACP S-malonyltransferase	pseudo gene
	BW25113_RS05360	-	+	1091299	1092285	-3.85533	-	hypothetical protein	protein coding
	BW25113_RS23065	-	-	1092659	1092795	-0.108625	-	RtT sRNA	ncRNA
	BW25113_RS23070	-	-	1092840	1092976	-0.146019	-	RtT sRNA	ncRNA
	BW25113_RS05375	ghrA	+	1093342	1094280	-0.12692	0.925878	glyoxylate/hydroxypyruvate reductase GhrA	protein coding
	BW25113_RS05380	ycdX	+	1094335	1095072	-0.127992	0.897222	zinc-binding phosphatase	protein coding
	BW25113_RS05385	ycdY	+	1095096	1095650	0.0670368	0.963793	molecular chaperone YcdY	protein coding
	BW25113_RS05390	ycdZ	+	1095752	1096243	0.107906	0.928472	DUF1097 domain-containing protein	protein coding
	BW25113_RS05395	csgG	-	1096307	1097140	0.119409	0.86429	curli production assembly/transport protein CsgG	protein coding
	BW25113_RS05400	csgF	-	1097167	1097583	0.292259	0.856934	curli production assembly/transport protein CsgF	protein coding
	BW25113_RS05405	csgE	-	1097608	1097997	0.291255	0.853573	curli production assembly/transport protein CsgE	protein coding
	BW25113_RS05410	csgD	-	1098002	1098652	0.227878	0.864602	transcriptional regulator CsgD	protein coding
	BW25113_RS05420	csgB	+	1099407	1099862	-0.540698	0.79218	curlin minor subunit CsgB	protein coding
	BW25113_RS05425	csgA	+	1099903	1100358	-0.681793	0.668912	curlin major subunit CsgA	protein coding
	BW25113_RS05430	csgC	+	1100417	1100749	-0.0197933	0.997893	curli assembly protein CsgC	protein coding
	BW25113_RS05435	ymdA	+	1100870	1101181	-0.892913	0.172007	hypothetical protein	protein coding
	BW25113_RS05440	ymdB	+	1101276	1101809	0.0444609	0.980932	O-acetyl-ADP-ribose deacetylase	protein coding
	BW25113_RS05445	clsC	+	1101751	1103232	-0.383963	0.135632	cardiolipin synthase ClsC	protein coding
	BW25113_RS05450	mdoC	-	1103240	1104397	-0.521246	0.513299	glucans biosynthesis protein MdoC	protein coding
	BW25113_RS05465	mdoG	+	1104791	1106326	-0.137264	0.769544	glucans biosynthesis protein MdoG	protein coding
	BW25113_RS05470	mdoH	+	1106319	1108862	-0.112874	0.805376	glucans biosynthesis glucosyltransferase MdoH	protein coding
	BW25113_RS05475	yceK	+	1109035	1109262	-0.212235	0.617488	YceK/YidQ family lipoprotein	protein coding
	BW25113_RS05480	msyB	-	1109263	1109637	-0.292737	0.15172	acidic protein MsyB	protein coding
	BW25113_RS05490	mdtG	-	1109720	1110946	-0.343047	0.758628	multidrug efflux MFS transporter MdtG	protein coding
	BW25113_RS05495	lpxL	-	1111118	1112038	0.119171	0.954093	kdo(2)-lipid IV(A) lauroyltransferase	protein coding
	BW25113_RS05500	trhO	+	1112263	1113315	0.13721	0.897222	rhodanese-related sulfurtransferase	protein coding
	BW25113_RS05505	yceI	-	1113357	1113932	0.470571	0.569804	YceI family protein	protein coding
	BW25113_RS05510	yceJ	-	1113936	1114502	-0.0072505	0.999218	cytochrome b	protein coding
	BW25113_RS05515	-	-	1114763	1114876	0.318946	-	YceO family protein	protein coding
	BW25113_RS05520	solA	-	1114924	1116042	0.32836	0.690792	N-methyl-L-tryptophan oxidase	protein coding
	BW25113_RS05525	bssS	-	1116157	1116411	-0.61302	5.76085e-06	biofilm formation regulator BssS	protein coding
	BW25113_RS05530	dinI	-	1116698	1116943	0.0439521	0.987216	DNA damage-inducible protein I	protein coding
	BW25113_RS05535	pyrC	-	1117017	1118063	-0.0695962	0.970285	dihydroorotase	protein coding
	BW25113_RS05540	yceB	-	1118169	1118729	-0.267651	0.598437	lipoprotein	protein coding
	BW25113_RS05545	grxB	-	1118863	1119510	-0.199241	0.572729	glutaredoxin 2	protein coding
	BW25113_RS05550	mdtH	-	1119574	1120782	0.543424	0.547039	multidrug efflux MFS transporter MdtH	protein coding
	BW25113_RS05555	rimJ	+	1121018	1121602	0.244258	0.7062	ribosomal protein S5-alanine N-acetyltransferase	protein coding
	BW25113_RS05560	yceH	+	1121613	1122260	0.137535	0.920623	YceH family protein	protein coding
	BW25113_RS05565	yceM	+	1122262	1123185	0.0345618	0.987216	Gfo/Idh/MocA family oxidoreductase	protein coding
	BW25113_RS05570	murJ	+	1123295	1124830	-0.111146	0.954266	murein biosynthesis integral membrane protein MurJ	protein coding
	BW25113_RS05575	flgN	-	1124870	1125286	1.57198	3.43972e-11	flagella biosynthesis chaperone FlgN	protein coding
	BW25113_RS05580	flgM	-	1125291	1125584	1.52418	4.75465e-09	flagellar biosynthesis anti-sigma factor FlgM	protein coding
	BW25113_RS05585	flgA	-	1125660	1126319	1.12173	-	flagellar basal body P-ring formation chaperone FlgA	protein coding
	BW25113_RS05590	flgB	+	1126474	1126890	1.05885	-	flagellar basal body rod protein FlgB	protein coding
	BW25113_RS05595	flgC	+	1126894	1127298	0.319304	-	flagellar basal body rod protein FlgC	protein coding
	BW25113_RS05600	flgD	+	1127310	1128005	0.138517	0.970456	flagellar hook assembly protein FlgD	protein coding
	BW25113_RS05605	flgE	+	1128030	1129238	0.496141	0.638594	flagellar hook protein FlgE	protein coding
	BW25113_RS05610	flgF	+	1129258	1130013	0.664165	-	flagellar basal-body rod protein FlgF	protein coding
	BW25113_RS05615	flgG	+	1130185	1130967	1.08245	-	flagellar basal-body rod protein FlgG	protein coding
	BW25113_RS05620	flgH	+	1131020	1131718	-0.205754	-	flagellar basal body L-ring protein FlgH	protein coding
	BW25113_RS05625	flgI	+	1131730	1132827	0.188036	-	flagellar basal body P-ring protein FlgI	protein coding
	BW25113_RS05630	flgJ	+	1132827	1133768	-0.118269	-	flagellar assembly peptidoglycan hydrolase FlgJ	protein coding
	BW25113_RS05635	flgK	+	1133834	1135477	1.77726	3.3412e-15	flagellar hook-associated protein FlgK	protein coding
	BW25113_RS05640	flgL	+	1135489	1136442	1.82508	2.96043e-18	flagellar hook-associated protein FlgL	protein coding
	-	flgL_3	+	1136442	1136519	1.91525	2.30005e-47	flgL_3	sRNA
	BW25113_RS05645	rne	-	1136638	1139823	0.135908	0.632917	ribonuclease E	protein coding
	BW25113_RS05655	rluC	+	1140396	1141355	0.115441	0.903481	23S rRNA pseudouridine(955/2504/2580) synthase RluC	protein coding
	BW25113_RS05660	yceF	-	1141467	1142051	-0.0082277	0.997105	7-methyl-GTP pyrophosphatase	protein coding
	-	sraB	+	1142045	1142213	-0.0697806	0.936214	sraB	sRNA
	BW25113_RS05665	yceD	+	1142250	1142771	0.068183	0.851893	23S rRNA accumulation protein YceD	protein coding
	BW25113_RS05670	rpmF	+	1142823	1142996	0.242568	0.128483	50S ribosomal protein L32	protein coding
	BW25113_RS05675	plsX	+	1143077	1144147	0.02048	0.982822	phosphate acyltransferase PlsX	protein coding
	BW25113_RS05680	fabH	+	1144215	1145168	-0.0262915	0.974831	beta-ketoacyl-ACP synthase III	protein coding
	BW25113_RS05685	fabD	+	1145184	1146113	-0.0088213	0.990916	ACP S-malonyltransferase	protein coding
	BW25113_RS05690	fabG	+	1146126	1146860	0.0684528	0.866328	3-oxoacyl-ACP reductase FabG	protein coding
	BW25113_RS05695	acpP	+	1147071	1147307	0.345082	0.000604141	acyl carrier protein	protein coding
	BW25113_RS05700	fabF	+	1147395	1148636	-0.0098146	0.989516	beta-ketoacyl-ACP synthase II	protein coding
	BW25113_RS05705	pabC	+	1148756	1149565	-0.0408049	0.987216	aminodeoxychorismate lyase	protein coding
	BW25113_RS05710	yceG	+	1149568	1150590	-0.0977276	0.962112	cell division protein YceG	protein coding
	BW25113_RS05715	tmk	+	1150580	1151221	-0.0189047	0.990916	dTMP kinase	protein coding
	BW25113_RS05720	holB	+	1151218	1152222	-0.127746	0.937869	DNA polymerase III subunit delta'	protein coding
	BW25113_RS05725	ycfH	+	1152233	1153030	-0.188803	0.606629	metal-dependent hydrolase	protein coding
	BW25113_RS05730	ptsG	+	1153325	1154758	0.194153	0.289408	PTS glucose transporter subunit IIBC	protein coding
	BW25113_RS05735	fhuE	-	1154818	1157007	0.62293	0.0459709	ferric-rhodotorulic acid/ferric-coprogen receptor FhuE	protein coding
	BW25113_RS05740	hinT	+	1157341	1157700	-0.0414328	0.967496	purine nucleoside phosphoramidase	protein coding
	BW25113_RS05745	ycfL	+	1157703	1158080	-0.0544012	0.963793	YcfL family protein	protein coding
	BW25113_RS05750	lpoB	+	1158094	1158735	0.258617	0.609409	penicillin-binding protein activator LpoB	protein coding
	BW25113_RS05755	thiK	+	1158716	1159540	0.0367089	0.987216	thiamine kinase	protein coding
	BW25113_RS05760	nagZ	+	1159551	1160576	0.133627	0.84635	beta-N-acetylhexosaminidase	protein coding
	BW25113_RS05765	ycfP	+	1160599	1161141	0.0207803	0.987216	alpha/beta hydrolase YcfP	protein coding
	BW25113_RS05770	ndh	+	1161541	1162845	0.281155	0.719498	NADH-quinone dehydrogenase	protein coding
	BW25113_RS05775	ycfJ	+	1163055	1163594	0.261609	0.903969	glycine zipper 2TM domain-containing protein	protein coding
	BW25113_RS05780	comR	-	1163656	1164288	0.167697	0.921824	TetR family copper-responsive transcriptional repressor ComR	protein coding
	BW25113_RS05785	bhsA	+	1164529	1164786	-0.602708	0.0495431	multiple stress resistance protein BhsA	protein coding
	-	BhsB	+	1164759	1164858	-0.319974	0.728108	BhsB	sRNA
	BW25113_RS05790	ldtC	-	1164868	1165830	0.555712	0.300004	L,D-transpeptidase LdtC	protein coding
	BW25113_RS05795	mfd	-	1165974	1169420	0.0257424	0.983185	transcription-repair coupling factor	protein coding
	BW25113_RS05800	ycfT	-	1169548	1170621	0.427764	-	acyltransferase family protein	protein coding
	BW25113_RS05805	lolC	+	1170883	1172082	0.0046949	0.999218	lipoprotein-releasing ABC transporter permease subunit LolC	protein coding
	BW25113_RS05810	lolD	+	1172075	1172776	-0.214405	0.88306	lipoprotein-releasing ABC transporter ATP-binding protein LolD	protein coding
	BW25113_RS05815	lolE	+	1172776	1174020	-0.0946144	0.917539	lipoprotein-releasing ABC transporter permease subunit LolE	protein coding
	BW25113_RS05820	nagK	+	1174049	1174960	-0.0592929	0.957753	N-acetylglucosamine kinase	protein coding
	BW25113_RS05825	cobB	+	1174976	1175815	-0.0526395	0.971764	NAD-dependent protein deacylase	protein coding
	BW25113_RS05830	ycfZ	-	1175935	1176723	0.744228	-	TPM domain-containing protein	protein coding
	BW25113_RS05835	ymfA	-	1176720	1177181	0.587756	-	DUF3592 domain-containing protein	protein coding
	BW25113_RS05840	potD	-	1177239	1178285	0.202177	0.569804	spermidine/putrescine ABC transporter substrate-binding protein PotD	protein coding
	BW25113_RS05845	potC	-	1178282	1179076	0.109569	0.917539	spermidine/putrescine ABC transporter permease PotC	protein coding
	BW25113_RS05850	potB	-	1179073	1179930	0.227871	0.81778	spermidine/putrescine ABC transporter permease PotB	protein coding
	BW25113_RS05855	potA	-	1179914	1181050	-0.252466	0.637817	spermidine/putrescine ABC transporter ATP-binding protein PotA	protein coding
	BW25113_RS05865	pepT	+	1181300	1182526	-0.186047	0.619558	peptidase T	protein coding
	BW25113_RS05870	roxA	-	1182575	1183696	0.10868	0.813545	[50S ribosomal protein L16]-arginine 3-hydroxylase	protein coding
	BW25113_RS05875	phoQ	-	1183772	1185232	-0.191204	0.59618	two-component system sensor histidine kinase PhoQ	protein coding
	BW25113_RS05880	phoP	-	1185232	1185903	-0.0734199	0.905385	two-component system response regulator PhoP	protein coding
	BW25113_RS05885	purB	-	1186072	1187442	0.326121	0.543606	adenylosuccinate lyase	protein coding
	BW25113_RS05890	hflD	-	1187446	1188087	0.157124	0.897222	high frequency lysogenization protein HflD	protein coding
	BW25113_RS05895	mnmA	-	1188123	1189229	0.0236106	0.987216	tRNA 2-thiouridine(34) synthase MnmA	protein coding
	BW25113_RS05900	nudJ	-	1189283	1189744	0.286227	0.893497	phosphatase NudJ	protein coding
	BW25113_RS05905	rluE	-	1189754	1190407	0.432519	0.765112	23S rRNA pseudouridine(2457) synthase RluE	protein coding
	BW25113_RS05910	icd	+	1190579	1191829	0.08032	0.818022	NADP-dependent isocitrate dehydrogenase	protein coding
	-	C0293	+	1192167	1192238	0.301496	-	C0293	sRNA
	BW25113_RS05915	ymfD	-	1192323	1192988	0.0504331	0.989516	class I SAM-dependent methyltransferase	protein coding
	BW25113_RS05920	-	-	1192989	1193693	0.334537	0.825188	hypothetical protein	protein coding
	BW25113_RS05925	lit	+	1194151	1195044	0.0882316	0.956089	cell death peptidase Lit	protein coding
	BW25113_RS05930	intE	-	1195135	1196262	0.0128173	0.999218	site-specific integrase	protein coding
	BW25113_RS05935	xisE	-	1196243	1196488	-0.547916	-	excisionase-like protein from lambdoid prophage 14	protein coding
	BW25113_RS25530	-	-	1196525	1196836	0.232282	0.745604	hypothetical protein	protein coding
	BW25113_RS23630	-	+	1196953	1197294	0.381919	0.433542	hypothetical protein	protein coding
	BW25113_RS05940	-	-	1197232	1197540	0.161827	0.909088	hypothetical protein	protein coding
	BW25113_RS05945	ymfK	-	1197715	1198389	-0.0829583	0.930784	LexA family transcriptional repressor	protein coding
	BW25113_RS05950	ymfT	+	1198480	1198680	-0.575268	0.475968	YdaS family helix-turn-helix protein	protein coding
	BW25113_RS05955	ymfL	+	1198724	1199281	-0.0009149	0.999372	protein YmfL	protein coding
	BW25113_RS23635	-	+	1199457	1199636	0.621209	-	DUF4222 domain-containing protein	protein coding
	BW25113_RS26105	-	+	1199626	1199871	1.28661	-	helix-turn-helix domain-containing protein	pseudo gene
	BW25113_RS05965	-	+	1199857	1200993	0.19759	-	terminase large subunit	pseudo gene
	BW25113_RS05970	-	+	1201005	1201187	NA	-	hypothetical protein	protein coding
	BW25113_RS05975	-	+	1201187	1201594	-0.358228	-	phage portal protein	pseudo gene
	BW25113_RS05980	-	+	1201593	1202378	-1.77442	-	baseplate J/gp47 family protein	pseudo gene
	BW25113_RS05985	ymfQ	+	1202369	1202953	-2.15912	-	YmfQ family protein	protein coding
	BW25113_RS05990	-	+	1202957	1203586	-0.393217	-	hypothetical protein	protein coding
	BW25113_RS05995	tfaP	+	1203588	1204001	-0.654255	-	tail assembly chaperone	protein coding
	BW25113_RS06000	tfaE	-	1203973	1204575	-1.35018	-	tail fiber assembly protein	protein coding
	BW25113_RS06005	-	-	1204575	1205114	-0.739592	-	phage tail protein	protein coding
	BW25113_RS06010	pinE	+	1205141	1205695	-1.32328	-	site-specific DNA recombinase	protein coding
	BW25113_RS06015	mcrA	+	1205802	1206635	0.204699	0.930359	5-methylcytosine-specific endonuclease McrA	protein coding
	BW25113_RS23640	-	+	1206866	1207033	1.24272	-	isocitrate/isopropylmalate family dehydrogenase	pseudo gene
	BW25113_RS06020	iraM	-	1207136	1207459	-1.30235	-	anti-adapter protein IraM	protein coding
	BW25113_RS25985	-	-	1207716	1207760	0.62121	-	protein YmgK	protein coding
	BW25113_RS25535	-	-	1207996	1208106	1.62588	-	hypothetical protein	protein coding
	BW25113_RS06030	ycgX	-	1208159	1208563	-0.930998	-	DUF1398 domain-containing protein	protein coding
	BW25113_RS06035	bluR	-	1208784	1209515	0.136405	0.747471	DNA-binding transcriptional repressor BluR	protein coding
	BW25113_RS06040	bluF	-	1209720	1210931	-0.149235	0.715919	blue light-responsive regulator BluF	protein coding
	BW25113_RS06045	ycgZ	+	1211245	1211481	0.357221	0.0891172	regulatory protein YcgZ	protein coding
	BW25113_RS06050	ymgA	+	1211524	1211796	0.848333	0.0738661	two-component-system connector protein YmgA	protein coding
	BW25113_RS06055	ariR	+	1211825	1212091	1.14153	0.00401681	biofilm/acid-resistance regulator AriR	protein coding
	BW25113_RS06060	-	+	1212204	1212452	1.28137	3.99799e-13	hypothetical protein	protein coding
	BW25113_RS06065	pdeG	+	1212784	1214307	0.571196	0.209119	cyclic diguanylate phosphodiesterase	protein coding
	BW25113_RS06070	-	+	1214439	1214657	0.433476	-	hypothetical protein	protein coding
	BW25113_RS25990	-	+	1215462	1217704	0.411761	0.853573	autotransporter outer membrane beta-barrel domain-containing protein	pseudo gene
	BW25113_RS06090	ymgD	-	1217761	1218096	-0.282229	0.925878	YmgD family protein	protein coding
	BW25113_RS06095	ymgG	-	1218100	1218444	-1.27073	-	glycine zipper domain-containing protein	protein coding
	BW25113_RS06100	-	-	1218446	1218619	-0.482072	-	hypothetical protein	protein coding
	BW25113_RS23645	-	+	1218720	1218905	0.590398	-	hypothetical protein	protein coding
	BW25113_RS25540	-	+	1218866	1218985	NA	-	hypothetical protein	protein coding
	BW25113_RS06105	-	+	1219020	1219363	-0.118758	0.978239	autotransporter outer membrane beta-barrel domain-containing protein	pseudo gene
	BW25113_RS06110	minE	-	1219735	1220001	0.257241	0.318585	cell division topological specificity factor MinE	protein coding
	BW25113_RS06115	minD	-	1220005	1220817	0.181022	0.518174	septum site-determining protein MinD	protein coding
	BW25113_RS06120	minC	-	1220841	1221536	0.125027	0.853573	septum site-determining protein MinC	protein coding
	BW25113_RS06125	ycgJ	+	1222056	1222424	-0.286651	0.770399	YcgJ family protein	protein coding
	BW25113_RS06130	pliG	-	1222527	1222928	0.393355	0.78283	PPC domain-containing protein	protein coding
	BW25113_RS06140	-	+	1223170	1223463	0.0173093	0.997517	YcgL domain-containing protein	protein coding
	BW25113_RS06145	ycgM	+	1223535	1224194	0.0240375	0.989061	fumarylacetoacetate hydrolase family protein	protein coding
	BW25113_RS06150	ycgN	+	1224286	1224732	0.0318615	0.987216	YcgN family cysteine cluster protein	protein coding
	BW25113_RS06155	hlyE	-	1224939	1225850	-0.187996	0.938884	hemolysin HlyE	protein coding
	BW25113_RS06160	umuD	+	1226223	1226642	-0.364472	0.889934	translesion error-prone DNA polymerase V autoproteolytic subunit	protein coding
	BW25113_RS06165	umuC	+	1226642	1227910	-0.118855	0.974831	DNA polymerase V catalytic protein	protein coding
	BW25113_RS06170	dsbB	-	1227956	1228486	0.395218	0.0888646	disulfide bond formation protein DsbB	protein coding
	BW25113_RS06175	nhaB	-	1228632	1230173	-0.0486568	0.974831	Na(+)/H(+) antiporter NhaB	protein coding
	BW25113_RS06180	fadR	+	1230394	1231113	0.185877	0.693664	fatty acid metabolism transcriptional regulator FadR	protein coding
	BW25113_RS06185	ycgB	-	1231165	1232697	-0.184703	0.45681	SpoVR family protein	protein coding
	BW25113_RS06190	dadA	+	1233027	1234325	0.522289	2.32054e-05	D-amino acid dehydrogenase	protein coding
	BW25113_RS06195	dadX	+	1234335	1235405	0.632857	3.41861e-06	catabolic alanine racemase DadX	protein coding
	BW25113_RS06200	cvrA	-	1235791	1237527	-0.252516	0.749574	potassium/proton antiporter	protein coding
	BW25113_RS06205	ldcA	-	1237622	1238536	-0.107336	0.956384	muramoyltetrapeptide carboxypeptidase	protein coding
	BW25113_RS06210	emtA	+	1238636	1239247	0.0976609	0.954266	membrane-bound lytic murein transglycosylase EmtA	protein coding
	BW25113_RS06215	ycgR	-	1239249	1239983	0.818361	0.112563	flagellar brake protein	protein coding
	BW25113_RS06220	ymgE	+	1240184	1240438	-0.156857	0.902837	GlsB/YeaQ/YmgE family stress response membrane protein	protein coding
	BW25113_RS06225	-	+	1240616	1241056	-0.637377	0.580399	hypothetical protein	protein coding
	BW25113_RS06230	treA	-	1241135	1242832	0.302255	0.319577	alpha,alpha-trehalase	protein coding
	BW25113_RS06235	dhaM	-	1243152	1244570	0.274987	0.559023	dihydroxyacetone kinase phosphoryl donor subunit DhaM	protein coding
	BW25113_RS06240	dhaL	-	1244581	1245213	0.285661	0.715641	dihydroxyacetone kinase subunit DhaL	protein coding
	BW25113_RS06245	dhaK	-	1245224	1246294	0.296847	0.511718	dihydroxyacetone kinase subunit DhaK	protein coding
	BW25113_RS06250	dhaR	+	1246522	1248441	-0.299891	0.664444	dihydroxyacetone kinase operon transcriptional regulator DhaR	protein coding
	BW25113_RS06255	ycgV	-	1248541	1251408	-0.303233	0.729692	autotransporter outer membrane beta-barrel domain-containing protein	protein coding
	BW25113_RS06265	ychF	-	1252177	1253268	-0.0198383	0.987216	redox-regulated ATPase YchF	protein coding
	BW25113_RS06270	pth	-	1253385	1253969	-0.144286	0.889934	aminoacyl-tRNA hydrolase	protein coding
	BW25113_RS06275	ychH	+	1254247	1254525	-0.0128268	0.990375	stress-induced protein YchH	protein coding
	BW25113_RS06280	dauA	-	1254580	1256232	0.0823602	0.966572	C4-dicarboxylic acid transporter DauA	protein coding
	BW25113_RS06285	prs	-	1256384	1257331	0.107485	0.799722	ribose-phosphate diphosphokinase	protein coding
	BW25113_RS06290	ispE	-	1257482	1258333	-0.0287325	0.97867	4-(cytidine 5'-diphospho)-2-C-methyl-D-erythritol kinase	protein coding
	BW25113_RS06295	lolB	-	1258333	1258956	0.107028	0.915985	lipoprotein insertase outer membrane protein LolB	protein coding
	BW25113_RS06300	hemA	+	1259170	1260426	-0.129411	0.849532	glutamyl-tRNA reductase	protein coding
	BW25113_RS06305	prfA	+	1260468	1261550	-0.0598075	0.97194	peptide chain release factor 1	protein coding
	BW25113_RS06310	prmC	+	1261550	1262383	-0.202849	0.861484	peptide chain release factor N(5)-glutamine methyltransferase	protein coding
	BW25113_RS06315	sirB2	+	1262380	1262772	-0.12384	0.904691	invasion regulator SirB2	protein coding
	BW25113_RS06320	sirB1	+	1262776	1263585	-0.153036	0.719498	invasion regulator SirB1	protein coding
	BW25113_RS06325	kdsA	+	1263621	1264475	-0.0320731	0.974831	3-deoxy-8-phosphooctulonate synthase	protein coding
	BW25113_RS06330	-	-	1264624	1264731	0.441771	-	type I toxin-antitoxin system toxin Ldr family protein	protein coding
	-	rdlA	+	1264779	1264845	-0.225599	0.392176	rdlA	sRNA
	BW25113_RS06335	-	-	1265159	1265266	0.288278	-	type I toxin-antitoxin system toxin Ldr family protein	protein coding
	-	rdlB	+	1265314	1265379	-0.179191	0.708824	rdlB	sRNA
	BW25113_RS06340	-	-	1265694	1265801	0.887938	-	type I toxin-antitoxin system toxin Ldr family protein	protein coding
	-	rdlC	+	1265849	1265916	-0.26596	0.887556	rdlC	sRNA
	BW25113_RS06345	chaA	-	1266205	1267305	0.0720361	0.974831	sodium-potassium/proton antiporter ChaA	protein coding
	BW25113_RS06350	chaB	+	1267575	1267805	-0.205628	0.82947	putative cation transport regulator ChaB	protein coding
	BW25113_RS06355	chaC	+	1267963	1268658	-0.106375	0.88004	glutathione-specific gamma-glutamylcyclotransferase	protein coding
	BW25113_RS06360	ychN	-	1268702	1269055	0.141777	0.786867	DsrE/F sulfur relay family protein YchN	protein coding
	BW25113_RS06365	ychO	+	1269240	1270634	0.158999	0.900409	inverse autotransporter invasin YchO	protein coding
	BW25113_RS06370	narL	-	1270635	1271285	-0.317729	0.569804	two-component system response regulator NarL	protein coding
	BW25113_RS06375	narX	-	1271278	1273074	-0.284368	0.543394	nitrate/nitrite two-component system sensor histidine kinase NarX	protein coding
	BW25113_RS06385	narK	+	1273413	1274804	-1.54054	0.000992784	nitrate transporter NarK	protein coding
	-	narK	+	1274742	1274976	-1.13686	6.47329e-06	narK	sRNA
	BW25113_RS06390	narG	+	1275320	1279063	-0.282648	0.720379	nitrate reductase subunit alpha	protein coding
	BW25113_RS06395	narH	+	1279060	1280598	-0.562324	0.28372	nitrate reductase subunit beta	protein coding
	BW25113_RS06400	narJ	+	1280595	1281305	0.275263	0.908517	nitrate reductase molybdenum cofactor assembly chaperone	protein coding
	BW25113_RS06405	narI	+	1281305	1281982	0.332339	0.892233	respiratory nitrate reductase subunit gamma	protein coding
	BW25113_RS23085	-	-	1282166	1282297	-1.30102	-	RtT sRNA	ncRNA
	BW25113_RS23090	-	-	1282344	1282475	-0.573765	-	RtT sRNA	ncRNA
	-	rttR	-	1282522	1282692	0.658819	-	rttR	sRNA
	BW25113_RS23095	-	-	1282522	1282653	-2.79617	-	RtT sRNA	ncRNA
	BW25113_RS23100	-	-	1282819	1282950	0.0990899	0.967069	RtT sRNA	ncRNA
	BW25113_RS06425	purU	-	1283238	1284080	0.194737	0.663827	formyltetrahydrofolate deformylase	protein coding
	BW25113_RS06430	ychJ	-	1284130	1284588	-0.178769	0.754135	YchJ family protein	protein coding
	BW25113_RS06435	rssA	+	1284701	1285606	-0.159581	0.59618	patatin-like phospholipase RssA	protein coding
	BW25113_RS06440	rssB	+	1285698	1286711	-0.253101	0.238699	two-component system response regulator RssB	protein coding
	BW25113_RS06445	galU	+	1286913	1287821	-0.185293	0.39164	UTP--glucose-1-phosphate uridylyltransferase GalU	protein coding
	BW25113_RS06450	hns	-	1287965	1288378	0.0074906	0.990516	DNA-binding transcriptional regulator H-NS	protein coding
	BW25113_RS06455	tdk	+	1288983	1289600	0.0599294	0.974831	thymidine kinase	protein coding
	BW25113_RS06460	-	-	1289882	1290778	-0.886607	0.313305	IS4 family transposase	pseudo gene
	BW25113_RS06470	adhE	-	1290902	1293577	-0.0445531	0.928666	bifunctional acetaldehyde-CoA/alcohol dehydrogenase	protein coding
	BW25113_RS26110	ychE	+	1293970	1294023	0.2529	-	protein YchT	protein coding
	BW25113_RS06475	ychE	+	1294054	1294701	-0.0235819	0.991009	NAAT family transporter YchE	protein coding
	BW25113_RS25865	-	-	1294859	1295155	-0.167627	0.475968	hypothetical protein	protein coding
	-	oppA_5	+	1295268	1295378	0.291252	0.0311841	oppA_5	sRNA
	BW25113_RS06480	oppA	+	1295439	1297070	0.445469	4.7867e-07	oligopeptide ABC transporter substrate-binding protein OppA	protein coding
	BW25113_RS06485	oppB	+	1297156	1298076	0.190548	0.291341	oligopeptide ABC transporter permease OppB	protein coding
	BW25113_RS06490	oppC	+	1298091	1298999	0.143366	0.519004	oligopeptide ABC transporter permease OppC	protein coding
	BW25113_RS06495	oppD	+	1299011	1300024	0.199651	0.179277	murein tripeptide/oligopeptide ABC transporter ATP-binding protein OppD	protein coding
	BW25113_RS06500	oppF	+	1300021	1301025	0.269113	0.0332913	murein tripeptide/oligopeptide ABC transporter ATP-binding protein OppF	protein coding
	BW25113_RS06505	yciU	-	1301078	1301407	0.135073	0.859415	HI1450 family dsDNA-mimic protein	protein coding
	BW25113_RS06510	cls	-	1301442	1302902	-0.129818	0.822791	cardiolipin synthase	protein coding
	BW25113_RS25550	yciY	+	1303045	1303218	0.118008	0.799722	YciY family protein	protein coding
	BW25113_RS06520	kch	-	1303273	1304526	-0.694629	0.000157687	voltage-gated potassium channel protein	protein coding
	BW25113_RS06525	yciI	-	1304826	1305122	-0.0916729	0.94964	YciI family protein	protein coding
	BW25113_RS06530	tonB	+	1305346	1306065	0.239886	0.642429	TonB system transport protein TonB	protein coding
	BW25113_RS06535	yciA	-	1306105	1306503	0.0396277	0.987216	acyl-CoA thioester hydrolase YciA	protein coding
	BW25113_RS06540	yciB	-	1306608	1307147	-0.165939	0.883213	septation protein A	protein coding
	BW25113_RS06545	yciC	-	1307177	1307920	-0.173577	0.849532	envelope biogenesis factor ElyC	protein coding
	BW25113_RS25555	-	-	1307948	1308037	0.504288	-	YkgJ family cysteine cluster protein	pseudo gene
	BW25113_RS06550	ompW	+	1308277	1308915	-0.283445	0.893157	outer membrane protein OmpW	protein coding
	BW25113_RS06555	yciE	-	1308975	1309481	-0.854063	0.00176529	ferritin-like domain-containing protein	protein coding
	BW25113_RS06560	yciF	-	1309527	1310027	-0.847967	0.0121307	ferritin-like domain-containing protein	protein coding
	BW25113_RS06565	yciG	-	1310113	1310292	-0.292379	0.483438	general stress protein	protein coding
	BW25113_RS06570	trpA	-	1310673	1311479	-0.215457	0.756628	tryptophan synthase subunit alpha	protein coding
	BW25113_RS06575	trpB	-	1311479	1312672	-0.0281543	0.987216	tryptophan synthase subunit beta	protein coding
	BW25113_RS06580	trpCF	-	1312684	1314045	-0.130767	0.900409	bifunctional indole-3-glycerol-phosphate synthase TrpC/phosphoribosylanthranilate isomerase TrpF	protein coding
	BW25113_RS06585	trpD	-	1314046	1315641	-0.126942	0.962112	bifunctional anthranilate synthase glutamate amidotransferase component TrpG/anthranilate phosphoribosyltransferase TrpD	protein coding
	BW25113_RS06590	trpE	-	1315641	1317203	1.75918	-	anthranilate synthase component I	protein coding
	-	rnTrpL	-	1317224	1317365	-0.160265	-	rnTrpL	sRNA
	BW25113_RS23700	trpL	-	1317295	1317339	NA	-	trp operon leader peptide	protein coding
	BW25113_RS06595	yciV	+	1317477	1318358	0.168413	0.859415	RNase AM	protein coding
	BW25113_RS06600	yciO	+	1318355	1318975	-0.0894901	0.925878	L-threonylcarbamoyladenylate synthase	protein coding
	BW25113_RS06605	yciQ	+	1319003	1320898	-0.262613	0.557621	DUF2207 domain-containing protein	protein coding
	BW25113_RS06610	rluB	+	1321109	1321984	0.0941135	0.920623	23S rRNA pseudouridine(2605) synthase RluB	protein coding
	BW25113_RS06615	cobO	-	1322024	1322614	-0.329069	0.744205	cob(I)yrinic acid a,c-diamide adenosyltransferase	protein coding
	BW25113_RS06620	yciK	-	1322611	1323369	0.128295	0.954266	YciK family oxidoreductase	protein coding
	BW25113_RS06630	sohB	+	1323589	1324638	0.0046849	0.999218	protease SohB	protein coding
	BW25113_RS06635	yciN	-	1324674	1324925	0.0477131	0.963341	YciN family protein	protein coding
	BW25113_RS06645	topA	+	1325305	1327902	0.0868124	0.836454	type I DNA topoisomerase	protein coding
	BW25113_RS06650	cysB	+	1328112	1329086	0.2862	0.444073	HTH-type transcriptional regulator CysB	protein coding
	BW25113_RS06655	ymiA	+	1329405	1329545	-0.0292329	0.989516	YmiA family putative membrane protein	protein coding
	BW25113_RS06660	-	+	1329548	1329715	0.157664	0.915985	hypothetical protein	protein coding
	BW25113_RS25560	-	+	1329829	1329924	0.16292	0.902837	hypothetical protein	protein coding
	BW25113_RS06675	acnA	+	1330088	1332763	-0.251831	0.0587842	aconitate hydratase AcnA	protein coding
	BW25113_RS06680	ribA	-	1332827	1333417	0.0785256	0.917539	GTP cyclohydrolase II	protein coding
	BW25113_RS06685	pgpB	+	1333587	1334351	-0.250058	0.579479	phosphatidylglycerophosphatase B	protein coding
	BW25113_RS06690	lapA	+	1334500	1334808	0.111547	0.883617	lipopolysaccharide assembly protein LapA	protein coding
	BW25113_RS06695	lapB	+	1334815	1335984	-0.126224	0.840284	lipopolysaccharide assembly protein LapB	protein coding
	BW25113_RS06700	pyrF	+	1336178	1336915	0.135831	0.908517	orotidine-5'-phosphate decarboxylase	protein coding
	BW25113_RS06705	yciH	+	1336915	1337241	0.295441	0.769463	stress response translation initiation inhibitor YciH	protein coding
	BW25113_RS06710	osmB	-	1337367	1337585	-0.21313	0.627629	osmotically-inducible lipoprotein OsmB	protein coding
	BW25113_RS06715	yciT	-	1337854	1338603	0.987138	0.00329381	DNA-binding transcriptional regulator YciT	protein coding
	BW25113_RS06720	-	-	1338693	1338866	0.509342	0.356134	hypothetical protein	protein coding
	BW25113_RS26115	ymiD	+	1338904	1339032	-0.192228	-	protein YmiD	protein coding
	BW25113_RS06725	pdeR	-	1339014	1340999	0.0545555	0.950017	cyclic di-GMP phosphodiesterase	protein coding
	BW25113_RS25050	-	+	1341053	1341157	-0.397412	-	hypothetical protein	protein coding
	BW25113_RS06735	rnb	-	1341235	1343169	0.244217	0.481551	exoribonuclease II	protein coding
	BW25113_RS06740	yciW	-	1343237	1344364	0.917712	0.0650426	CMD domain-containing protein	protein coding
	BW25113_RS06745	fabI	-	1344508	1345296	-0.155949	0.500518	enoyl-ACP reductase FabI	protein coding
	BW25113_RS06755	ycjD	-	1345664	1346017	-0.122026	0.95488	DUF559 domain-containing protein	protein coding
	BW25113_RS06760	sapF	-	1346085	1346891	0.0847494	0.954266	peptide ABC transporter ATP-binding protein SapF	protein coding
	BW25113_RS06765	sapD	-	1346893	1347885	-0.0879851	0.950017	peptide ABC transporter ATP-binding protein SapD	protein coding
	BW25113_RS06770	sapC	-	1347885	1348775	0.140008	0.910587	peptide ABC transporter permease SapC	protein coding
	BW25113_RS06775	sapB	-	1348762	1349727	-0.0113586	0.996027	putrescine ABC transporter permease SapB	protein coding
	BW25113_RS06780	sapA	-	1349724	1351367	-0.0017612	0.999218	peptide ABC transporter substrate-binding protein SapA	protein coding
	BW25113_RS06790	ymjA	-	1351680	1351925	-0.0790075	0.971764	YmjA family protein	protein coding
	BW25113_RS06795	puuP	-	1352059	1353444	0.0468062	0.95922	putrescine/proton symporter PuuP	protein coding
	BW25113_RS25565	-	-	1353434	1353598	-0.131574	0.893157	protein YmjE	protein coding
	BW25113_RS06800	puuA	-	1353747	1355165	-0.258824	0.217841	glutamate-putrescine ligase	protein coding
	BW25113_RS06805	puuD	+	1355377	1356141	-0.0967667	0.841536	gamma-glutamyl-gamma-aminobutyrate hydrolase	protein coding
	BW25113_RS06810	puuR	+	1356168	1356725	-0.10407	0.864602	HTH-type transcriptional regulator PuuR	protein coding
	BW25113_RS06815	puuC	+	1357000	1358487	-0.247556	0.392176	aldehyde dehydrogenase PuuC	protein coding
	BW25113_RS06820	puuB	+	1358489	1359769	-0.239904	0.800814	gamma-glutamylputrescine oxidase	protein coding
	BW25113_RS06825	puuE	+	1359807	1361072	-0.17285	0.88306	4-aminobutyrate transaminase	protein coding
	BW25113_RS06830	pspF	-	1361192	1362169	0.0175934	0.990375	phage shock protein operon transcriptional activator	protein coding
	BW25113_RS06835	pspA	+	1362336	1363004	-0.0884121	0.925878	phage shock protein PspA	protein coding
	BW25113_RS06840	pspB	+	1363058	1363282	-0.37288	0.773214	envelope stress response membrane protein PspB	protein coding
	BW25113_RS06845	pspC	+	1363282	1363641	-0.590405	0.442811	envelope stress response membrane protein PspC	protein coding
	BW25113_RS06850	pspD	+	1363650	1363871	-0.0496828	-	phage shock protein PspD	protein coding
	BW25113_RS06855	pspE	+	1363946	1364260	0.461395	0.00408441	thiosulfate sulfurtransferase PspE	protein coding
	BW25113_RS06860	ycjM	+	1364473	1366152	0.0896643	-	glucosylglycerate phosphorylase	protein coding
	BW25113_RS06865	ycjN	+	1366166	1367458	0.0323024	-	ABC transporter substrate-binding protein	protein coding
	BW25113_RS06870	ycjO	+	1367479	1368360	1.19034	-	sugar ABC transporter permease	protein coding
	BW25113_RS06875	ycjP	+	1368347	1369189	0.988055	-	carbohydrate ABC transporter permease	protein coding
	BW25113_RS06880	ycjQ	+	1369220	1370272	0.186327	-	zinc-binding alcohol dehydrogenase	protein coding
	BW25113_RS06885	ycjR	+	1370291	1371079	0.177044	-	sugar phosphate isomerase/epimerase	protein coding
	BW25113_RS06890	ycjS	+	1371089	1372144	-0.67524	-	Gfo/Idh/MocA family oxidoreductase	protein coding
	BW25113_RS06895	ycjT	+	1372141	1374408	-0.110152	0.97867	kojibiose phosphorylase	protein coding
	BW25113_RS06900	pgmB	+	1374405	1375064	-0.931649	-	beta-phosphoglucomutase	protein coding
	BW25113_RS06905	-	+	1375078	1376159	-0.189768	-	ABC transporter ATP-binding protein	pseudo gene
	BW25113_RS06910	ompG	+	1376204	1377109	0.356721	-	monomeric porin OmpG	protein coding
	BW25113_RS06915	ycjW	-	1377220	1378218	0.331126	0.858683	LacI family transcriptional regulator	protein coding
	BW25113_RS06920	ycjX	+	1378374	1379771	-0.167704	0.865556	YcjX family protein	protein coding
	BW25113_RS06925	ycjF	+	1379768	1380829	0.268372	0.856934	YcjF family protein	protein coding
	BW25113_RS06930	tyrR	+	1380977	1382518	-0.122254	0.799722	transcriptional regulator TyrR	protein coding
	BW25113_RS06935	tpx	-	1382562	1383068	0.0621181	0.910587	thiol peroxidase	protein coding
	BW25113_RS06940	ycjG	+	1383187	1384152	0.0308742	0.986502	L-Ala-D/L-Glu epimerase	protein coding
	BW25113_RS06945	mpaA	-	1384127	1384855	0.0842022	0.936024	murein tripeptide amidase MpaA	protein coding
	BW25113_RS06950	-	-	1384982	1385119	-1.2633	-	NAD-dependent dehydratase	pseudo gene
	BW25113_RS06955	ycjY	-	1385190	1386110	-0.024387	0.995524	alpha/beta hydrolase	protein coding
	BW25113_RS06960	pgrR	+	1386248	1387147	-0.226057	0.827283	DNA-binding transcriptional regulator PgrR	protein coding
	BW25113_RS06970	mppA	+	1387484	1389097	0.0145402	0.989516	murein tripeptide ABC transporter substrate-binding protein MppA	protein coding
	BW25113_RS06975	ynaI	-	1389148	1390179	-1.33324	5.65982e-08	low conductance mechanosensitive channel YnaI	protein coding
	BW25113_RS06980	-	+	1390369	1391349	0.238413	0.665506	IS5-like element IS5 family transposase	protein coding
	BW25113_RS06985	ynaJ	+	1391622	1391879	0.0275181	0.971764	DUF2534 family protein	protein coding
	BW25113_RS06990	uspE	-	1391929	1392879	-0.0454566	0.943173	universal stress protein UspE	protein coding
	BW25113_RS06995	fnr	-	1393031	1393783	0.190956	0.416296	fumarate/nitrate reduction transcriptional regulator Fnr	protein coding
	BW25113_RS07000	ogt	-	1393978	1394493	0.187324	0.918723	methylated-DNA--[protein]-cysteine S-methyltransferase	protein coding
	BW25113_RS07005	abgT	-	1394504	1396030	-0.498421	0.663827	p-aminobenzoyl-glutamate transporter	protein coding
	BW25113_RS07015	abgB	-	1396067	1397512	-0.202881	0.925878	p-aminobenzoyl-glutamate hydrolase subunit AbgB	protein coding
	BW25113_RS07020	abgA	-	1397512	1398822	0.208813	-	p-aminobenzoyl-glutamate hydrolase subunit AbgA	protein coding
	BW25113_RS07025	abgR	+	1398998	1399906	0.681901	0.18674	LysR family transcriptional regulator	protein coding
	-	mcaS	-	1399915	1400008	0.729575	0.00027867	mcaS	sRNA
	BW25113_RS07035	smrA	+	1400236	1400799	-0.199805	0.908517	DNA endonuclease SmrA	protein coding
	BW25113_RS07040	dgcM	-	1400820	1402052	0.137066	0.715919	diguanylate cyclase DgcM	protein coding
	BW25113_RS26120	ydaN	+	1402246	1402293	-0.169662	-	protein YnaN	protein coding
	BW25113_RS07045	zntB	+	1402307	1403290	-0.281623	0.577644	zinc transporter ZntB	protein coding
	-	fnrS	+	1403386	1403507	-1.03899	0.000156158	fnrS	sRNA
	BW25113_RS07055	dbpA	+	1403768	1405141	-0.144447	0.796693	ATP-dependent RNA helicase DbpA	protein coding
	BW25113_RS07060	ttcA	-	1405270	1406205	0.0124625	0.995524	tRNA 2-thiocytidine(32) synthetase TtcA	protein coding
	BW25113_RS23720	intR	-	1406257	1407492	-0.129742	0.967496	site-specific integrase	protein coding
	BW25113_RS07070	xisR	-	1407494	1407709	-2.5885	-	excisionase XisR	protein coding
	BW25113_RS07075	rcbA	-	1407788	1407997	0.141418	-	double-strand break reduction protein RcbA	protein coding
	-	ralA	+	1407813	1407991	-1.30235	-	ralA	sRNA
	BW25113_RS07080	ralR	-	1407990	1408184	0.62121	-	type I toxin-antitoxin system endodeoxyribonuclease toxin RalR	protein coding
	BW25113_RS07085	recT	-	1408241	1409050	0.517814	0.787741	recombination protein RecT	protein coding
	BW25113_RS07090	recE	-	1409043	1411643	0.099561	0.970456	exodeoxyribonuclease VIII	protein coding
	BW25113_RS07095	racC	-	1411745	1412020	-0.0814855	-	protein RacC	protein coding
	BW25113_RS07100	-	-	1412095	1412265	-0.68172	-	conserved protein, Rac prophage	protein coding
	BW25113_RS07105	kilR	-	1412265	1412486	-0.374723	-	killing protein KilR	protein coding
	-	KilS	-	1412662	1412759	-0.2485	0.910587	KilS	sRNA
	BW25113_RS07110	sieB	+	1412928	1413416	-0.49358	-	superinfection exclusion B family protein	protein coding
	BW25113_RS23000	ydaF	-	1413413	1413568	1.04066	-	YdaF family protein	protein coding
	BW25113_RS07115	racR	-	1414022	1414498	-0.206728	0.580391	DNA-binding transcriptional repressor RacR	protein coding
	BW25113_RS07120	ydaS	+	1414622	1414918	-0.83075	-	toxin YdaS	protein coding
	BW25113_RS07125	ydaT	+	1414941	1415363	-0.951486	-	toxin YdaT family protein	protein coding
	BW25113_RS07130	ydaU	+	1415376	1416233	0.584595	-	DUF1376 domain-containing protein	protein coding
	BW25113_RS07135	ydaV	+	1416240	1416986	-1.25766	-	ATP-binding protein	protein coding
	BW25113_RS07140	-	+	1417009	1417461	-0.796043	0.580399	DUF1627 domain-containing protein	pseudo gene
	BW25113_RS26125	rzoD	+	1417690	1417776	0.503922	-	prophage lysis lipoprotein RzoD	pseudo gene
	BW25113_RS26130	-	-	1417737	1417856	-0.297879	-	hypothetical protein	protein coding
	BW25113_RS07150	trkG	+	1418039	1419496	-0.145536	0.897222	Trk system potassium transporter TrkG	protein coding
	BW25113_RS07155	ynaK	+	1419634	1419897	-0.517454	-	ParB/Srx family N-terminal domain-containing protein	protein coding
	BW25113_RS07160	-	+	1419878	1420237	-0.346802	-	hypothetical protein	protein coding
	BW25113_RS07170	ynaA	+	1420711	1421643	-0.273232	0.865556	phage tail length tape measure family protein	pseudo gene
	BW25113_RS07175	-	+	1421646	1421861	0.642742	-	Ail/Lom family outer membrane beta-barrel protein	pseudo gene
	BW25113_RS07180	-	-	1422003	1422983	0.502599	0.70513	IS5 family transposase	protein coding
	BW25113_RS25065	-	+	1423053	1423241	1.60125	-	Ail/Lom family outer membrane beta-barrel protein	pseudo gene
	BW25113_RS23745	stfR	+	1423306	1426668	0.130573	0.937869	prophage tail fiber N-terminal domain-containing protein	protein coding
	BW25113_RS07205	tfaR	+	1426668	1427243	-0.639761	-	tail fiber assembly protein	protein coding
	BW25113_RS07210	pinR	-	1427341	1427931	-0.247035	0.862098	recombinase family protein	protein coding
	BW25113_RS07215	ydfK	-	1428248	1428481	0.364466	-	cold shock protein YdfK	protein coding
	BW25113_RS25575	-	-	1428550	1428663	0.370637	-	hypothetical protein	protein coding
	BW25113_RS07220	uspF	-	1429442	1429876	0.204774	0.30803	universal stress protein UspF	protein coding
	BW25113_RS07225	ompN	-	1430017	1431150	0.418408	-	porin OmpN	protein coding
	-	micC	+	1431378	1431488	-0.0890564	0.987216	micC	sRNA
	BW25113_RS07230	nifJ	-	1431517	1435041	-0.25168	0.404387	pyruvate:ferredoxin (flavodoxin) oxidoreductase	protein coding
	BW25113_RS07235	ydbJ	+	1435315	1435581	-0.25991	0.421859	DUF333 domain-containing protein	protein coding
	BW25113_RS07240	hslJ	-	1435578	1436000	-0.229986	0.569804	heat shock protein HslJ	protein coding
	BW25113_RS07245	ldhA	-	1436111	1437100	0.10228	0.88004	D-lactate dehydrogenase	protein coding
	BW25113_RS07250	ydbH	+	1437308	1439947	-0.0705374	0.963793	YdbH family protein	protein coding
	BW25113_RS07255	ynbE	+	1439944	1440129	0.145103	0.958121	YnbE family lipoprotein	protein coding
	BW25113_RS07260	ydbL	+	1440137	1440463	0.269158	0.889934	YdbL family protein	protein coding
	BW25113_RS07265	feaR	-	1440635	1441540	0.606363	0.000212009	transcriptional regulator FeaR	protein coding
	BW25113_RS07270	feaB	+	1441776	1443275	0.205091	0.758628	phenylacetaldehyde dehydrogenase	protein coding
	BW25113_RS07275	tynA	-	1443333	1445606	0.284467	0.889666	primary-amine oxidase	protein coding
	BW25113_RS07280	paaZ	-	1445854	1447899	1.0124	-	phenylacetic acid degradation bifunctional protein PaaZ	protein coding
	BW25113_RS07285	paaA	+	1448184	1449113	0.503711	-	1,2-phenylacetyl-CoA epoxidase subunit A	protein coding
	BW25113_RS07290	paaB	+	1449125	1449412	1.0419	-	1,2-phenylacetyl-CoA epoxidase subunit B	protein coding
	BW25113_RS07295	paaC	+	1449421	1450167	0.0973974	-	phenylacetate-CoA oxygenase subunit PaaC	protein coding
	BW25113_RS07300	paaD	+	1450182	1450679	0.804655	-	phenylacetate degradation protein PaaD	protein coding
	BW25113_RS07305	paaK	+	1450687	1451757	0.934194	-	phenylacetate-CoA oxygenase/reductase subunit PaaK	protein coding
	BW25113_RS07310	paaF	+	1451754	1452521	0.428865	-	2,3-dehydroadipyl-CoA hydratase	protein coding
	BW25113_RS07315	paaG	+	1452521	1453309	-1.4816	-	2-(1,2-epoxy-1,2-dihydrophenyl)acetyl-CoA isomerase PaaG	protein coding
	BW25113_RS07320	paaC	+	1453311	1454738	-0.37998	-	3-hydroxyacyl-CoA dehydrogenase PaaC	protein coding
	BW25113_RS07325	paaI	+	1454728	1455150	-0.374918	-	hydroxyphenylacetyl-CoA thioesterase PaaI	protein coding
	BW25113_RS07330	paaJ	+	1455150	1456355	0.381832	0.16018	bifunctional 3-oxoadipyl-CoA/3-oxo-5,6-dehydrosuberyl-CoA thiolase	protein coding
	BW25113_RS07335	paaF	+	1456382	1457695	0.41351	0.124739	phenylacetate--CoA ligase	protein coding
	BW25113_RS07340	paaX	+	1457796	1458746	0.285528	0.518174	phenylacetic acid degradation operon negative regulatory protein PaaX	protein coding
	BW25113_RS07345	paaY	+	1458728	1459318	0.347705	0.470382	phenylacetic acid degradation protein PaaY	protein coding
	BW25113_RS25580	-	-	1459422	1459487	NA	-	hypothetical protein	protein coding
	BW25113_RS07350	-	+	1459649	1462174	-0.628916	0.442811	autotransporter domain-containing protein	pseudo gene
	BW25113_RS07355	-	-	1462178	1463406	-0.0941024	0.95922	IS3 family transposase	protein coding
	BW25113_RS07365	-	+	1463615	1464766	-0.100829	0.950017	IS30-like element IS30 family transposase	protein coding
	BW25113_RS07370	-	+	1464773	1468270	0.1405	0.88306	autotransporter domain-containing protein	pseudo gene
	BW25113_RS07375	pdxI	+	1468478	1469338	0.188289	0.749574	pyridoxine 4-dehydrogenase	protein coding
	BW25113_RS07380	ydbD	+	1469401	1471707	0.502068	0.769544	DUF2773 domain-containing bactofilin	protein coding
	BW25113_RS07385	ynbA	+	1471878	1472483	-0.0896716	-	CDP-alcohol phosphatidyltransferase family protein	protein coding
	BW25113_RS07390	ynbB	+	1472483	1473379	1.48339	-	phosphatidate cytidylyltransferase	protein coding
	BW25113_RS07395	ynbC	+	1473395	1475152	0.334652	0.881243	bifunctional alpha/beta hydrolase/class I SAM-dependent methyltransferase	protein coding
	BW25113_RS07400	ynbD	+	1475142	1476458	-0.135092	0.970456	phosphatase PAP2/dual specificity phosphatase family protein	protein coding
	BW25113_RS07405	azoR	-	1476512	1477117	0.432396	0.606629	FMN-dependent NADH-azoreductase	protein coding
	BW25113_RS07410	hrpA	+	1477318	1481220	0.0814961	0.893157	ATP-dependent RNA helicase HrpA	protein coding
	BW25113_RS07415	ydcF	+	1481492	1482292	0.379381	0.494993	YdcF family protein	protein coding
	BW25113_RS07420	aldA	+	1482489	1483928	0.724506	7.36903e-08	aldehyde dehydrogenase	protein coding
	BW25113_RS25590	gap	-	1483970	1484970	-0.150003	0.447028	type I glyceraldehyde-3-phosphate dehydrogenase	pseudo gene
	BW25113_RS07440	cybB	+	1485159	1485689	0.182168	0.882974	cytochrome b561	protein coding
	-	rydC	-	1485699	1485763	0.0875007	0.950017	rydC	sRNA
	BW25113_RS07445	-	+	1485934	1486107	0.249005	0.897798	periplasmic protein	protein coding
	BW25113_RS26135	yncP	+	1486133	1486201	0.504692	0.451037	protein YncP	protein coding
	BW25113_RS07450	-	-	1486179	1486310	0.556826	0.0551579	type I toxin-antitoxin system Hok family toxin	protein coding
	BW25113_RS26140	-	-	1486249	1486386	0.269499	0.69309	hypothetical protein	pseudo gene
	-	sokB	+	1486376	1486431	-0.335819	0.824607	sokB	sRNA
	BW25113_RS07455	trg	+	1486727	1488367	1.65727	1.10934e-22	methyl-accepting chemotaxis protein Trg	protein coding
	BW25113_RS07460	ydcI	-	1488405	1489328	0.441255	0.0012579	LysR substrate-binding domain-containing protein	protein coding
	BW25113_RS07465	ydcJ	+	1489545	1490888	0.4308	0.00493889	VOC family protein	protein coding
	BW25113_RS07470	opgD	+	1491113	1492768	0.0817438	0.904032	glucan biosynthesis protein OpgD	protein coding
	BW25113_RS07480	ydcH	+	1492908	1493132	-1.25071	2.29594e-09	YdcH family protein	protein coding
	BW25113_RS07485	rimL	+	1493195	1493734	-0.291708	0.588707	50S ribosomal protein L7/L12-serine acetyltransferase	protein coding
	BW25113_RS07490	ydcK	-	1493726	1494706	-0.245167	0.621026	YdcK family protein	protein coding
	BW25113_RS07495	tehA	+	1494830	1495822	-0.0262794	0.990516	dicarboxylate transporter/tellurite-resistance protein TehA	protein coding
	BW25113_RS07500	tehB	+	1495819	1496412	0.126788	0.903481	tellurite resistance methyltransferase TehB	protein coding
	BW25113_RS07505	ydcL	+	1496714	1497382	-0.0188123	0.987216	DUF3313 domain-containing protein	protein coding
	BW25113_RS23770	tnpA	-	1497481	1497906	0.126944	0.915985	IS200/IS605 family transposase	pseudo gene
	BW25113_RS07520	insQ	+	1497914	1499122	0.110123	0.861484	RNA-guided endonuclease TnpB family protein	protein coding
	BW25113_RS07525	ydcO	-	1499162	1500337	0.0919261	0.963793	BenE family transporter YdcO	protein coding
	BW25113_RS07530	sutR	+	1500429	1500965	0.574216	-	DNA-binding transcriptional regulator SutR	protein coding
	BW25113_RS07535	rlhA	+	1501038	1502999	0.131387	0.902837	23S rRNA 5-hydroxycytidine C2501 synthase	protein coding
	BW25113_RS07540	yncJ	-	1503091	1503321	0.0849852	-	YncJ family protein	protein coding
	BW25113_RS07545	hicA	+	1503543	1503719	-0.395808	0.661036	type II toxin-antitoxin system mRNA interferase toxin HicA	protein coding
	BW25113_RS07550	hicB	+	1503765	1504181	-0.143935	0.94964	type II toxin-antitoxin system antitoxin HicB	protein coding
	BW25113_RS07555	ydcR	+	1504260	1505666	0.1219	0.928472	PLP-dependent aminotransferase family protein	protein coding
	BW25113_RS07560	ydcS	+	1505911	1507056	0.459837	0.0057171	ABC transporter substrate-binding protein	protein coding
	BW25113_RS07565	ydcT	+	1507074	1508087	0.372895	0.0270505	ABC transporter ATP-binding protein	protein coding
	BW25113_RS07570	ydcU	+	1508088	1509029	0.521729	0.0270505	ABC transporter permease	protein coding
	BW25113_RS07575	ydcV	+	1509019	1509813	0.245983	0.316712	ABC transporter permease	protein coding
	BW25113_RS07580	patD	+	1509835	1511259	0.237217	0.236174	aminobutyraldehyde dehydrogenase	protein coding
	BW25113_RS23775	yncL	-	1511356	1511451	-0.430628	0.002627	stress response membrane protein YncL	protein coding
	BW25113_RS07590	ortT	+	1511646	1511819	0.113772	-	orphan toxin OrtT	protein coding
	BW25113_RS07595	ydcY	+	1511905	1512138	-0.0398647	0.974831	YdcY family protein	protein coding
	BW25113_RS07600	ydcZ	-	1512139	1512588	-0.148515	0.924372	DMT family transporter	protein coding
	BW25113_RS07605	mddA	-	1512585	1513103	-0.0600341	0.975251	L-methionine sulfoximine/L-methionine sulfone acetyltransferase	protein coding
	BW25113_RS07610	curA	+	1513284	1514321	0.0265761	0.985349	NADPH-dependent curcumin/dihydrocurcumin reductase	protein coding
	BW25113_RS07615	mcbR	+	1514519	1515184	-0.380364	0.0826989	colanic acid/biofilm transcriptional regulator McbR	protein coding
	BW25113_RS07620	yncD	-	1515220	1517322	-0.0528832	0.967496	TonB-dependent receptor	protein coding
	BW25113_RS07625	yncE	+	1517564	1518625	0.801713	1.65249e-06	YncE family protein	protein coding
	BW25113_RS07630	ansP	-	1518738	1520237	-0.0811792	0.986502	L-asparagine permease	protein coding
	BW25113_RS07635	yncG	+	1520504	1521121	-0.192322	0.758628	glutathione S-transferase family protein	protein coding
	BW25113_RS07640	yncH	+	1521197	1521409	-2.84597	-	YncH family protein	protein coding
	BW25113_RS07645	-	+	1522159	1524195	-0.590678	0.708824	RHS repeat protein	pseudo gene
	BW25113_RS26145	-	+	1524398	1524661	-0.285619	0.926591	hypothetical protein	protein coding
	BW25113_RS25600	-	-	1524576	1524761	-0.625139	-	protein YncO	protein coding
	BW25113_RS07655	-	+	1524843	1525987	-0.530333	-	ISAs1 family transposase	pseudo gene
	BW25113_RS07660	-	+	1526073	1527209	0.421217	-	ISAs1-like element ISEc5 family transposase	protein coding
	BW25113_RS07665	pptA	+	1527309	1527542	-0.0225408	0.990516	tautomerase PptA	protein coding
	BW25113_RS07670	yddH	-	1527539	1528108	-0.0773287	0.970285	flavin reductase family protein	protein coding
	BW25113_RS07675	nhoA	+	1528281	1529126	-0.16194	0.925878	N-hydroxyarylamine O-acetyltransferase	protein coding
	BW25113_RS07680	yddE	-	1529222	1530115	-0.0675624	0.967496	PhzF family isomerase	protein coding
	BW25113_RS07685	narI	-	1530194	1530874	-0.500111	0.00226658	respiratory nitrate reductase subunit gamma	protein coding
	BW25113_RS07690	narW	-	1530871	1531566	-0.554034	0.00529085	nitrate reductase molybdenum cofactor assembly chaperone	protein coding
	BW25113_RS07695	narH	-	1531566	1533110	-0.553763	0.000172867	nitrate reductase subunit beta	protein coding
	BW25113_RS07700	narZ	-	1533107	1536847	-0.484911	0.000807525	nitrate reductase Z subunit alpha	protein coding
	BW25113_RS07705	narU	-	1536929	1538317	-0.707583	2.03138e-06	nitrate/nitrite transporter NarU	protein coding
	BW25113_RS07710	-	-	1538641	1539971	-0.270412	-	leucine-rich repeat domain-containing protein	pseudo gene
	BW25113_RS07715	yddL	-	1540010	1540285	1.45835	-	porin	pseudo gene
	BW25113_RS07720	yddG	-	1540545	1541426	-0.287092	-	aromatic amino acid efflux DMT transporter YddG	protein coding
	BW25113_RS07730	fdnG	+	1541658	1544705	-0.530582	0.663057	formate dehydrogenase-N subunit alpha	protein coding
	BW25113_RS07735	fdnH	+	1544718	1545602	0.160901	-	formate dehydrogenase N subunit beta	protein coding
	BW25113_RS07740	fdnI	+	1545595	1546248	-0.0419208	-	formate dehydrogenase-N subunit gamma	protein coding
	BW25113_RS07745	yddM	-	1546655	1546939	-0.0793695	0.94964	HigA family addiction module antitoxin	protein coding
	BW25113_RS07750	adhP	-	1547085	1548095	-0.100682	0.791353	alcohol dehydrogenase AdhP	protein coding
	BW25113_RS07755	maeA	-	1548229	1549926	0.0554761	0.927136	malate dehydrogenase	protein coding
	BW25113_RS07760	sra	-	1550083	1550220	0.201317	0.172338	stationary-phase-induced ribosome-associated protein	protein coding
	BW25113_RS07765	bdm	-	1550322	1550537	-0.780669	0.304503	biofilm-dependent modulation protein	protein coding
	BW25113_RS07770	osmC	+	1550882	1551313	0.215704	0.281134	peroxiredoxin OsmC	protein coding
	BW25113_RS07775	ddpF	-	1551369	1552295	0.395454	0.196609	ABC transporter ATP-binding protein	protein coding
	BW25113_RS07780	ddpD	-	1552288	1553274	0.434183	0.599605	ABC transporter ATP-binding protein	protein coding
	BW25113_RS07785	ddpC	-	1553271	1554167	0.619119	0.276202	D,D-dipeptide ABC transporter permease	protein coding
	BW25113_RS07790	ddpB	-	1554164	1555186	0.543974	0.242107	ABC transporter permease	protein coding
	BW25113_RS07795	ddpA	-	1555188	1556738	0.727952	0.00242968	ABC transporter substrate-binding protein	protein coding
	BW25113_RS07800	ddpX	-	1556752	1557333	0.923535	0.0131995	D-alanyl-D-alanine dipeptidase	protein coding
	BW25113_RS07805	dosP	-	1557591	1559990	0.419421	0.0951035	oxygen-sensing cyclic-di-GMP phosphodiesterase	protein coding
	BW25113_RS07810	dosC	-	1560015	1561397	0.400229	0.0432344	diguanylate cyclase DosC	protein coding
	BW25113_RS25995	-	-	1561435	1561476	0.0732976	0.987216	protein YddY	protein coding
	BW25113_RS07815	digH	-	1561761	1563080	-0.412924	0.314045	glycoside hydrolase family 10 protein	protein coding
	BW25113_RS07820	gadC	-	1563211	1564746	-2.73079	3.54168e-79	acid resistance gamma-aminobutyrate antiporter GadC	protein coding
	BW25113_RS07825	gadB	-	1564902	1566302	-2.87652	7.89159e-94	glutamate decarboxylase	protein coding
	BW25113_RS07835	pqqL	-	1566664	1569447	-0.656617	0.297805	insulinase family protein	protein coding
	BW25113_RS07840	yddB	-	1569504	1571876	-0.249561	0.923053	TonB-dependent receptor plug domain-containing protein	protein coding
	BW25113_RS07845	yddA	-	1571914	1573599	0.106727	-	ABC transporter ATP-binding protein/permease	protein coding
	BW25113_RS25610	-	+	1573802	1573924	1.84984	-	protein YneP	protein coding
	BW25113_RS07850	ydeM	-	1573890	1575047	0.164458	-	anaerobic sulfatase maturase	protein coding
	BW25113_RS07855	ydeN	-	1575099	1576781	0.375413	0.677938	sulfatase	protein coding
	BW25113_RS07860	ydeO	-	1577183	1577944	0.430588	-	acid stress response transcriptional regulator YdeO	protein coding
	BW25113_RS07865	safA	-	1578019	1578216	-1.30235	-	two-component system connector SafA	protein coding
	BW25113_RS07870	ydeP	-	1578464	1580743	-0.377305	0.824169	acid resistance putative oxidoreductase YdeP	protein coding
	BW25113_RS07875	ydeQ	-	1581077	1581991	1.70072	-	fimbrial protein	protein coding
	BW25113_RS07880	ydeR	-	1582050	1582553	-0.354572	-	type 1 fimbrial protein	protein coding
	BW25113_RS07885	ydeS	-	1582566	1583096	1.38335	-	type 1 fimbrial protein	protein coding
	BW25113_RS07890	ydeT	-	1583110	1584336	1.24438	-	fimbria/pilus outer membrane usher protein	pseudo gene
	BW25113_RS07895	-	-	1584591	1584799	0.128779	-	AraC family transcriptional regulator	pseudo gene
	BW25113_RS07900	hipA	-	1585111	1586433	0.0617018	0.971963	type II toxin-antitoxin system serine/threonine protein kinase toxin HipA	protein coding
	BW25113_RS07905	hipB	-	1586433	1586699	-0.0287516	0.990516	type II toxin-antitoxin system antitoxin HipB	protein coding
	BW25113_RS07915	-	-	1586922	1592343	-0.479297	0.332918	ECSE_1600 family autotransporter	pseudo gene
	BW25113_RS07920	lsrK	-	1592874	1594466	-0.301973	0.086047	autoinducer-2 kinase	protein coding
	BW25113_RS07925	lsrR	-	1594545	1595498	-0.182523	0.456558	transcriptional regulator LsrR	protein coding
	BW25113_RS07930	lsrA	+	1595747	1597282	-0.106308	0.79218	autoinducer 2 ABC transporter ATP-binding protein LsrA	protein coding
	BW25113_RS07935	lsrC	+	1597276	1598304	-0.194364	0.596295	autoinducer 2 ABC transporter permease LsrC	protein coding
	BW25113_RS07940	lsrD	+	1598304	1599296	-0.186002	0.54016	autoinducer 2 ABC transporter permease LsrD	protein coding
	BW25113_RS07945	lsrB	+	1599308	1600330	-0.169001	0.564707	autoinducer 2 ABC transporter substrate-binding protein LsrB	protein coding
	BW25113_RS07950	lsrF	+	1600357	1601232	-0.193602	0.391845	3-hydroxy-5-phosphonooxypentane-2,4-dione thiolase	protein coding
	BW25113_RS07955	lsrG	+	1601256	1601546	-0.116205	0.832174	(4S)-4-hydroxy-5-phosphonooxypentane-2,3-dione isomerase	protein coding
	BW25113_RS07960	tam	+	1601603	1602361	-0.154045	0.663827	trans-aconitate 2-methyltransferase	protein coding
	BW25113_RS07965	yneE	-	1602365	1603279	-0.143465	0.900409	bestrophin family protein	protein coding
	BW25113_RS07975	uxaB	-	1603486	1604937	0.0442912	0.986502	tagaturonate reductase	protein coding
	BW25113_RS07980	dgcF	-	1605164	1606150	-0.12415	0.938828	GGDEF domain-containing protein	pseudo gene
	BW25113_RS07985	yneG	-	1606223	1606582	-0.148812	0.933475	DUF4186 domain-containing protein	protein coding
	BW25113_RS07990	glsB	-	1606582	1607508	-0.27281	0.749574	glutaminase B	protein coding
	BW25113_RS07995	sad	-	1607572	1608960	-0.393376	0.546717	succinate-semialdehyde dehydrogenase	protein coding
	BW25113_RS08000	yneJ	+	1609061	1609942	-0.0463639	0.987216	LysR family transcriptional regulator	protein coding
	BW25113_RS08005	yneK	+	1610020	1611135	1.51724	-	putative protein YneK	protein coding
	BW25113_RS08010	ydeA	+	1611285	1612475	-0.864911	0.309224	L-arabinose MFS transporter	protein coding
	BW25113_RS08015	marC	-	1612500	1613165	-0.187466	0.81596	NAAT family transporter MarC	protein coding
	BW25113_RS08020	marR	+	1613377	1613811	0.442111	0.187114	multiple antibiotic resistance transcriptional regulator MarR	protein coding
	BW25113_RS08025	marA	+	1613831	1614214	0.325044	0.392283	MDR efflux pump AcrAB transcriptional activator MarA	protein coding
	BW25113_RS08030	marB	+	1614246	1614464	0.222227	0.892233	multiple antibiotic resistance protein MarB	protein coding
	BW25113_RS08035	eamA	-	1614495	1615394	-0.0350338	0.985751	O-acetylserine/cysteine exporter	protein coding
	BW25113_RS08040	ydeE	+	1615589	1616776	-0.0317075	0.987216	efflux MFS transporter YdeE	protein coding
	BW25113_RS08045	mgtS	+	1616903	1616998	0.361969	0.156013	protein MgtS	protein coding
	BW25113_RS26150	mgtT	+	1616998	1617102	0.265382	0.507817	protein MgtT	protein coding
	-	mgrR	-	1617074	1617171	-0.0907744	0.903481	mgrR	sRNA
	BW25113_RS08050	dgcZ	-	1617217	1618107	-0.427514	0.451211	diguanylate cyclase DgcZ	protein coding
	BW25113_RS08055	ydeI	-	1618362	1618754	-0.405724	0.501528	YdeI family stress tolerance OB fold protein	protein coding
	BW25113_RS08060	ydeJ	+	1619030	1619548	-0.366413	0.547039	2-oxo-tetronate isomerase	protein coding
	BW25113_RS08065	dcp	-	1619592	1621637	0.0935158	0.889934	peptidyl-dipeptidase Dcp	protein coding
	BW25113_RS08070	ydfG	+	1621774	1622520	0.0026427	0.999218	bifunctional NADP-dependent 3-hydroxy acid dehydrogenase/3-hydroxypropionate dehydrogenase YdfG	protein coding
	BW25113_RS08075	ydfH	+	1622609	1623295	-0.0168658	0.990948	DNA-binding transcriptional regulator rspR	protein coding
	BW25113_RS08080	ydfZ	+	1623472	1623675	-0.57023	-	putative selenium delivery protein YdfZ	protein coding
	BW25113_RS08085	ydfI	-	1623710	1625170	0.778181	-	mannitol dehydrogenase family protein	protein coding
	BW25113_RS08090	ydfJ	-	1625259	1626626	-0.131308	0.963793	MHS family MFS transporter	pseudo gene
	BW25113_RS25615	-	+	1627147	1627260	-0.0629752	-	hypothetical protein	protein coding
	BW25113_RS08095	ydfK	+	1627329	1627562	0.149664	-	cold shock protein YdfK	protein coding
	BW25113_RS08100	pinQ	+	1627879	1628469	-0.358146	0.732982	recombinase family protein	protein coding
	BW25113_RS08105	tfaQ	-	1628567	1629142	-0.379543	-	tail fiber assembly protein	protein coding
	BW25113_RS08110	stfQ	-	1629142	1630104	-0.288909	-	phage tail protein	protein coding
	BW25113_RS08115	nohA	-	1630055	1630624	0.242744	-	DNA-packaging protein	protein coding
	BW25113_RS08120	ynfO	+	1631013	1631246	0.62121	-	YlcI/YnfO family protein	protein coding
	BW25113_RS08125	ydfO	+	1631304	1631714	3.06067	-	DUF1398 domain-containing protein	protein coding
	BW25113_RS08130	gnsB	-	1631866	1632039	0.112816	0.874575	addiction module toxin, GnsA/GnsB family	protein coding
	BW25113_RS08135	-	-	1632211	1632366	-0.399926	-	hypothetical protein	protein coding
	BW25113_RS25620	-	-	1632445	1632510	0.987423	-	hypothetical protein	protein coding
	BW25113_RS23830	ynfQ	-	1632513	1632701	-0.950349	0.23946	cold-shock protein	protein coding
	BW25113_RS08140	cspI	-	1632712	1632924	-0.660985	0.289408	cold shock protein CspI	protein coding
	BW25113_RS08145	rzpQ	-	1633287	1633784	-1.09196	-	DUF2514 domain-containing protein	protein coding
	BW25113_RS08150	rrrQ	-	1633781	1634314	1.59444	-	lysozyme	protein coding
	BW25113_RS08155	ydfR	-	1634311	1634622	-0.568837	-	YdfR family protein	protein coding
	BW25113_RS08160	essD	-	1634627	1634842	-2.88823	-	phage lysis protein EssD	protein coding
	BW25113_RS26155	ynfU	+	1635062	1635232	0.483426	-	putative zinc-binding protein YnfU	protein coding
	BW25113_RS08165	cspB	-	1635596	1635811	-0.187632	0.769544	cold shock-like protein CspB	protein coding
	BW25113_RS08170	cspF	+	1636112	1636324	-0.265288	0.910587	cold shock-like protein CspF	protein coding
	BW25113_RS25625	-	+	1636379	1636468	-0.113095	0.942251	hypothetical protein	protein coding
	BW25113_RS08175	ydfT	-	1636746	1637498	0.394254	-	antitermination protein	protein coding
	BW25113_RS08180	ydfU	-	1637512	1638561	0.0212165	-	DUF968 domain-containing protein	protein coding
	BW25113_RS08185	-	-	1638563	1638841	0.199534	0.928666	hypothetical protein	protein coding
	BW25113_RS08190	-	-	1638908	1639159	0.118845	-	hypothetical protein	protein coding
	BW25113_RS08195	hokD	-	1639376	1639531	0.0817081	0.948068	type I toxin-antitoxin system toxin HokD	protein coding
	BW25113_RS08200	relE	-	1639603	1639890	-0.220321	0.627589	type II toxin-antitoxin system mRNA interferase RelE	protein coding
	BW25113_RS08205	relB	-	1639890	1640129	-0.0750499	0.93394	type II toxin-antitoxin system antitoxin RelB	protein coding
	BW25113_RS23835	-	+	1640154	1640459	-0.0097324	0.999218	hypothetical protein	protein coding
	BW25113_RS08210	flxA	+	1640662	1640994	1.39102	0.00348108	FlxA-like family protein	protein coding
	BW25113_RS23105	-	-	1641431	1641580	0.300555	-	hypothetical protein	protein coding
	BW25113_RS08215	-	-	1641615	1641893	-0.586932	-	hypothetical protein	pseudo gene
	BW25113_RS08220	dicC	-	1641877	1642107	-3.07578	-	dicB transcriptional regulator DicC	protein coding
	BW25113_RS08225	dicA	+	1642191	1642598	-0.154548	0.770399	DNA-binding transcriptional dual regulator DicA	protein coding
	BW25113_RS08230	ydfA	+	1642765	1642920	-0.104562	-	DUF1391 family protein	protein coding
	BW25113_RS08235	-	+	1643080	1643298	0.173661	-	hypothetical protein	protein coding
	-	dicF	+	1643639	1643691	0.104312	0.910587	dicF	sRNA
	BW25113_RS08245	dicB	+	1643866	1644054	3.14905	-	cell division inhibition protein DicB	protein coding
	BW25113_RS08250	ydfD	+	1644051	1644242	-0.535083	-	lysis protein YdfD	protein coding
	BW25113_RS23850	-	+	1644335	1645102	-1.9849	-	exonuclease	pseudo gene
	BW25113_RS08260	-	+	1645099	1645794	-0.16294	0.956769	IS3-like element IS2 family transposase	pseudo gene
	BW25113_RS25635	-	+	1645808	1646965	-0.007763	0.999218	tyrosine-type recombinase/integrase	pseudo gene
	BW25113_RS08270	rspB	-	1647153	1648172	-0.265922	0.893157	Zn-dependent oxidoreductase	protein coding
	BW25113_RS08275	rspA	-	1648184	1649398	0.928498	-	starvation-sensing protein RspA	protein coding
	BW25113_RS08280	ynfA	-	1649604	1649930	-0.0076161	0.999218	YnfA family protein	protein coding
	BW25113_RS08285	ynfB	+	1650065	1650406	0.254365	0.779817	DUF1283 family protein	protein coding
	BW25113_RS08290	speG	+	1650441	1651001	-0.11715	0.909088	spermidine N1-acetyltransferase	protein coding
	BW25113_RS08295	ynfC	-	1651004	1651714	-0.111853	0.902837	YnfC family lipoprotein	protein coding
	BW25113_RS08300	ynfD	+	1651822	1652127	0.21969	0.929494	DUF1161 domain-containing protein	protein coding
	BW25113_RS08305	ynfE	+	1652326	1654752	-0.282282	0.864602	dimethyl sulfoxide reductase subunit A	protein coding
	BW25113_RS08310	ynfF	+	1654813	1657236	0.180548	0.928666	dimethyl sulfoxide reductase subunit A	protein coding
	BW25113_RS08315	dmsB	+	1657247	1657864	1.31506	-	dimethylsulfoxide reductase subunit B	protein coding
	BW25113_RS08320	ynfH	+	1657866	1658720	0.016077	0.994926	dimethyl sulfoxide reductase anchor subunit	protein coding
	BW25113_RS08325	dmsD	+	1658763	1659377	0.0023708	0.999372	Tat proofreading chaperone DmsD	protein coding
	BW25113_RS08330	clcB	+	1659536	1660828	-0.534319	0.749574	voltage-gated ClC-type chloride channel ClcB	protein coding
	BW25113_RS08335	bioD	-	1660781	1661476	0.165177	0.954266	dethiobiotin synthase	protein coding
	BW25113_RS08340	mlc	-	1661601	1662821	0.38546	0.426736	DNA-binding transcriptional repressor Mlc	protein coding
	BW25113_RS08345	ynfL	-	1662956	1663849	-0.626854	0.657173	LysR family transcriptional regulator	protein coding
	BW25113_RS08350	ynfM	+	1663956	1665209	0.30617	0.760003	MFS transporter	protein coding
	BW25113_RS08355	asr	+	1665633	1665941	-0.862977	-	acid resistance repetitive basic protein Asr	protein coding
	BW25113_RS08360	-	+	1666034	1666117	0.653997	-	stationary phase-induced protein	protein coding
	BW25113_RS08365	ydgD	+	1666217	1667038	-0.195513	0.599605	serine protease	protein coding
	BW25113_RS08370	mdtI	-	1667077	1667406	-0.290804	-	multidrug/spermidine efflux SMR transporter subunit MdtI	protein coding
	BW25113_RS08375	mdtJ	-	1667393	1667758	-0.326454	-	multidrug/spermidine efflux SMR transporter subunit MdtJ	protein coding
	BW25113_RS08380	tqsA	+	1668170	1669204	0.230308	0.902837	AI-2 transporter TqsA	protein coding
	BW25113_RS08385	pntB	-	1669229	1670617	0.0146933	0.989516	Re/Si-specific NAD(P)(+) transhydrogenase subunit beta	protein coding
	BW25113_RS08390	pntA	-	1670628	1672160	0.0828996	0.902837	Re/Si-specific NAD(P)(+) transhydrogenase subunit alpha	protein coding
	BW25113_RS08395	ydgH	+	1672684	1673628	0.0683822	0.920623	DUF1471 family protein YdgH	protein coding
	BW25113_RS08400	ydgI	+	1673814	1675196	0.133798	0.925878	amino acid permease	protein coding
	BW25113_RS08405	folM	+	1675233	1675955	0.0573616	0.974831	dihydromonapterin reductase	protein coding
	BW25113_RS08410	ydgC	-	1675952	1676287	0.155197	0.910587	GlpM family protein	protein coding
	BW25113_RS08415	rstA	+	1676416	1677135	0.268939	0.589667	two-component system response regulator RstA	protein coding
	BW25113_RS08420	rstB	+	1677139	1678440	0.148572	0.843238	two-component system sensor histidine kinase RstB	protein coding
	BW25113_RS08425	tus	+	1678516	1679445	0.145593	0.78754	DNA replication terminus site-binding protein	protein coding
	BW25113_RS08430	fumC	-	1679442	1680845	0.104874	0.837397	class II fumarate hydratase	protein coding
	BW25113_RS08435	fumB	-	1680988	1682634	0.566305	2.18192e-07	class I fumarate hydratase	protein coding
	BW25113_RS08440	manA	+	1682833	1684008	0.476303	0.0240123	mannose-6-phosphate isomerase	protein coding
	BW25113_RS08445	ydgA	+	1684109	1685617	-0.223569	0.182824	YdgA family protein	protein coding
	BW25113_RS08450	uidC	-	1685843	1687108	-0.219209	-	glucuronide uptake porin UidC	protein coding
	BW25113_RS08455	uidB	-	1687147	1688520	0.0685722	-	glucuronide transporter	protein coding
	BW25113_RS08460	uidA	-	1688517	1690328	0.3138	0.897222	beta-glucuronidase	protein coding
	BW25113_RS08465	uidR	-	1690719	1691309	0.184325	0.840284	DNA-binding transcriptional regulator UidR	protein coding
	BW25113_RS08470	hdhA	-	1691530	1692297	-0.361164	0.0623856	7-alpha-hydroxysteroid dehydrogenase	protein coding
	BW25113_RS08475	malI	-	1692409	1693437	-0.267466	0.897222	mal regulon transcriptional regulator MalI	protein coding
	BW25113_RS08480	malX	+	1693612	1695204	0.379585	0.551952	PTS maltose transporter subunit IICB	protein coding
	BW25113_RS08485	malY	+	1695214	1696386	0.238434	0.768999	bifunctional maltose regulon transcriptional repressor/cystathionine beta-lyase MalY	protein coding
	BW25113_RS08490	add	+	1696490	1697491	0.005451	0.999218	adenosine deaminase	protein coding
	BW25113_RS08495	ydgJ	-	1697525	1698565	0.130096	0.849532	oxidoreductase	protein coding
	BW25113_RS08500	blr	+	1698808	1698933	-0.236887	0.754135	division septum protein Blr	protein coding
	BW25113_RS08505	ydgT	+	1699206	1699421	-1.30493	0.00327343	transcription modulator YdgT	protein coding
	BW25113_RS08510	ydgK	+	1699507	1699947	-0.525656	0.135632	DUF2569 domain-containing protein	protein coding
	BW25113_RS08515	rsxA	+	1700024	1700605	-0.135343	0.866328	electron transport complex subunit RsxA	protein coding
	BW25113_RS08520	rsxB	+	1700605	1701183	-0.325597	0.598045	electron transport complex subunit RsxB	protein coding
	BW25113_RS08525	rsxC	+	1701176	1703398	0.162652	0.799722	electron transport complex subunit RsxC	protein coding
	BW25113_RS08530	rsxD	+	1703399	1704457	0.131233	0.933556	electron transport complex subunit RsxD	protein coding
	BW25113_RS08535	rsxG	+	1704461	1705081	-0.102288	0.971764	electron transport complex subunit RsxG	protein coding
	BW25113_RS08540	rsxE	+	1705085	1705780	0.115696	0.952035	electron transport complex subunit RsxE	protein coding
	BW25113_RS08545	nth	+	1705780	1706415	-0.0125725	0.998773	endonuclease III	protein coding
	BW25113_RS08555	dtpA	+	1707026	1708528	-0.232149	0.507817	dipeptide/tripeptide permease DtpA	protein coding
	BW25113_RS08560	gstA	+	1708634	1709239	-0.144319	0.694851	glutathione transferase GstA	protein coding
	BW25113_RS08565	pdxY	-	1709283	1710146	-0.023394	0.989516	pyridoxal kinase	protein coding
	BW25113_RS08570	tyrS	-	1710205	1711479	0.0965938	0.837397	tyrosine--tRNA ligase	protein coding
	BW25113_RS08575	pdxH	-	1711608	1712264	0.126796	0.925878	pyridoxamine 5'-phosphate oxidase	protein coding
	BW25113_RS08580	mliC	-	1712323	1712652	-0.200624	0.911676	C-type lysozyme inhibitor	protein coding
	BW25113_RS08585	anmK	-	1712750	1713859	0.148066	0.871595	anhydro-N-acetylmuramic acid kinase	protein coding
	BW25113_RS08590	slyB	+	1714133	1714600	0.0694774	0.897798	outer membrane lipoprotein SlyB	protein coding
	BW25113_RS08595	slyA	-	1714647	1715081	-0.0018646	0.999218	transcriptional regulator SlyA	protein coding
	BW25113_RS08600	ydhI	+	1715282	1715518	-0.10639	0.948068	DUF1656 domain-containing protein	protein coding
	BW25113_RS08605	ydhJ	+	1715521	1716378	0.0321111	0.990516	HlyD family secretion protein	protein coding
	BW25113_RS08610	ydhK	+	1716378	1718390	-0.229335	0.674094	FUSC family protein	protein coding
	BW25113_RS08615	sodC	-	1718391	1718912	-0.181389	0.749574	superoxide dismutase [Cu-Zn] SodC	protein coding
	BW25113_RS08620	ydhF	-	1718993	1719889	-0.122741	0.859961	aldo/keto reductase family oxidoreductase	protein coding
	BW25113_RS08625	ydhL	-	1719938	1720177	-0.100998	0.937869	DUF1289 domain-containing protein	protein coding
	BW25113_RS08630	nemR	+	1720280	1720879	-0.0798659	0.97867	DNA-binding transcriptional regulator NemR	protein coding
	BW25113_RS08635	nemA	+	1720916	1722013	-0.32891	0.44844	N-ethylmaleimide reductase	protein coding
	BW25113_RS08640	gloA	+	1722094	1722501	0.272009	0.486008	lactoylglutathione lyase	protein coding
	BW25113_RS08645	rnt	+	1722604	1723251	0.156457	0.928472	ribonuclease T	protein coding
	BW25113_RS08650	lhr	+	1723344	1727960	-0.161127	0.838318	ATP-dependent helicase	protein coding
	BW25113_RS08655	grxD	-	1728011	1728358	0.0292025	0.97227	monothiol glutaredoxin 4	protein coding
	BW25113_RS08660	mepH	+	1728692	1729507	0.0427662	0.986502	peptidoglycan DD-endopeptidase MepH	protein coding
	BW25113_RS08665	sodB	+	1729635	1730216	-0.0755845	0.954266	superoxide dismutase [Fe]	protein coding
	BW25113_RS08670	ydhP	-	1730378	1731547	-0.90479	0.172338	MFS transporter	protein coding
	BW25113_RS08675	ynhF	-	1731713	1731802	0.0511519	0.974831	cytochrome bd-I accessory subunit CydH	protein coding
	BW25113_RS08680	purR	+	1732101	1733126	0.330993	0.371422	HTH-type transcriptional repressor PurR	protein coding
	BW25113_RS08685	punR	-	1733123	1734055	-0.0273362	0.990516	DNA-binding transcriptional activator PunR	protein coding
	BW25113_RS08690	punC	+	1734168	1735379	-0.0494762	-	purine nucleoside transporter PunC	protein coding
	BW25113_RS08695	cfa	+	1735670	1736818	-0.696827	1.10506e-12	cyclopropane fatty acyl phospholipid synthase	protein coding
	BW25113_RS08700	ribE	-	1736858	1737499	0.0038427	0.999218	riboflavin synthase	protein coding
	BW25113_RS08705	mdtK	+	1737714	1739087	-0.114995	0.86538	multidrug efflux MATE transporter MdtK	protein coding
	BW25113_RS08710	ydhQ	-	1739128	1740384	-0.253311	0.172338	AIDA repeat-containing protein	protein coding
	BW25113_RS08725	ydhR	+	1740957	1741262	-0.148089	0.749574	monooxygenase	protein coding
	BW25113_RS08730	ydhS	+	1741388	1742992	-0.201948	0.594449	FAD-NAD(P)-binding protein	protein coding
	BW25113_RS08735	ydhT	-	1743004	1743816	-0.359256	0.668554	protein YdhT	protein coding
	BW25113_RS08740	ydhU	-	1743820	1744605	-0.0791996	0.986502	thiosulfate reductase cytochrome B subunit	protein coding
	BW25113_RS08745	ydhX	-	1744602	1745270	0.445607	-	4Fe-4S dicluster domain-containing protein	protein coding
	BW25113_RS08750	ydhW	-	1745334	1745972	0.790732	-	YdhW family putative oxidoreductase system protein	protein coding
	BW25113_RS08755	ydhV	-	1745985	1748171	0.345074	-	aldehyde ferredoxin oxidoreductase	protein coding
	BW25113_RS08760	ydhY	-	1748108	1748734	0.018249	-	ferredoxin-like protein	protein coding
	BW25113_RS08765	fumD	-	1749189	1749398	-0.235693	0.715641	fumarate hydratase FumD	protein coding
	BW25113_RS26160	-	+	1749753	1749947	-0.147806	0.88004	protein YnhH	protein coding
	BW25113_RS08770	pykF	+	1749955	1751367	-0.1912	0.369436	pyruvate kinase PykF	protein coding
	BW25113_RS08775	lpp	+	1751678	1751914	-0.129903	0.600976	murein lipoprotein Lpp	protein coding
	BW25113_RS08780	ldtE	-	1751978	1752982	-0.642738	0.000111536	L,D-transpeptidase LdtE	protein coding
	BW25113_RS08785	sufE	-	1753131	1753547	-0.273157	0.758628	cysteine desulfuration protein SufE	protein coding
	BW25113_RS08790	sufS	-	1753560	1754780	-0.325134	0.343088	cysteine desulfurase SufS	protein coding
	BW25113_RS08795	sufD	-	1754777	1756048	-0.289193	0.483492	Fe-S cluster assembly protein SufD	protein coding
	BW25113_RS08800	sufC	-	1756023	1756769	-0.259825	0.64967	Fe-S cluster assembly ATPase SufC	protein coding
	BW25113_RS08805	sufB	-	1756779	1758266	-0.352379	0.0795165	Fe-S cluster assembly protein SufB	protein coding
	BW25113_RS08810	sufA	-	1758275	1758643	-0.318529	0.475999	Fe-S cluster assembly scaffold SufA	protein coding
	-	rydB	-	1758970	1759037	-0.318728	0.303475	rydB	sRNA
	BW25113_RS08815	ydiH	-	1759191	1759379	-0.16609	0.889934	YdiH family protein	protein coding
	BW25113_RS08820	menI	-	1759479	1759889	-0.0015463	0.999372	1,4-dihydroxy-2-naphthoyl-CoA hydrolase	protein coding
	BW25113_RS08825	ydiJ	-	1759886	1762942	-9.88e-05	0.999792	FAD-binding oxidoreductase	protein coding
	BW25113_RS08830	ydiK	+	1763331	1764443	-0.162165	0.824607	AI-2E family transporter YdiK	protein coding
	BW25113_RS23110	-	+	1764629	1764736	-0.51668	0.0435042	antisense sRNA RprA	ncRNA
	BW25113_RS08835	ydiL	+	1764872	1765228	0.13214	-	YdiL family protein	protein coding
	BW25113_RS08840	ydiM	+	1765328	1766542	-0.459997	-	MFS transporter	protein coding
	BW25113_RS08845	ydiN	+	1766769	1768034	-0.0550312	-	MFS transporter	protein coding
	BW25113_RS08850	ydiB	+	1768046	1768912	0.521431	-	quinate/shikimate dehydrogenase	protein coding
	BW25113_RS08855	aroD	+	1768943	1769701	-0.0443402	0.989516	type I 3-dehydroquinate dehydratase	protein coding
	BW25113_RS08860	ydiF	+	1769844	1771439	-0.340561	-	acyl CoA:acetate/3-ketoacid CoA transferase	protein coding
	BW25113_RS08865	ydiO	+	1771453	1772604	-0.846921	-	acyl-CoA dehydrogenase	protein coding
	BW25113_RS08870	ydiP	-	1772647	1773558	0.124999	0.974831	AraC family transcriptional regulator	protein coding
	BW25113_RS08880	ydiQ	+	1773874	1774638	0.53981	-	electron transfer flavoprotein	protein coding
	BW25113_RS08885	ydiR	+	1774658	1775596	-0.116985	-	electron transfer flavoprotein subunit alpha	protein coding
	BW25113_RS08890	ydiS	+	1775652	1776941	-0.216685	-	FAD-dependent oxidoreductase	protein coding
	BW25113_RS08895	ydiT	+	1776938	1777231	-1.97228	-	ferredoxin family protein	protein coding
	BW25113_RS08900	fadK	+	1777288	1778934	-0.263607	0.925878	medium-chain fatty-acid--CoA ligase	protein coding
	BW25113_RS08905	ppsA	-	1778991	1781369	0.248555	0.124739	phosphoenolpyruvate synthase	protein coding
	BW25113_RS08915	ppsR	+	1781702	1782535	0.0386091	0.986502	posphoenolpyruvate synthetase regulatory kinase/phosphorylase PpsR	protein coding
	BW25113_RS08920	aroH	+	1782692	1783738	0.16349	0.841536	3-deoxy-7-phosphoheptulonate synthase AroH	protein coding
	BW25113_RS08925	hemP	+	1783870	1784061	0.0567853	0.982822	hemin uptake protein HemP	protein coding
	BW25113_RS08930	selO	-	1784065	1785501	-0.0964082	0.889934	protein adenylyltransferase SelO	protein coding
	BW25113_RS08935	ydiV	-	1785564	1786277	-0.306607	0.525749	anti-FlhDC factor	protein coding
	BW25113_RS08940	nlpC	-	1786524	1786988	0.134085	0.884987	NlpC/P60 family protein	protein coding
	BW25113_RS08945	btuD	-	1787066	1787815	-0.0652843	0.948068	vitamin B12 ABC transporter ATP-binding protein BtuD	protein coding
	BW25113_RS08950	btuE	-	1787815	1788366	-0.0100937	0.991009	bifunctional thioredoxin/glutathione peroxidase	protein coding
	BW25113_RS08955	btuC	-	1788429	1789409	-0.271037	0.78508	vitamin B12 ABC transporter permease BtuC	protein coding
	BW25113_RS08960	ihfA	-	1789510	1789809	-0.135317	0.547039	integration host factor subunit alpha	protein coding
	BW25113_RS08965	pheT	-	1789814	1792201	0.0608732	0.910587	phenylalanine--tRNA ligase subunit beta	protein coding
	BW25113_RS08970	pheS	-	1792216	1793199	0.284313	0.389636	phenylalanine--tRNA ligase subunit alpha	protein coding
	BW25113_RS25645	pheM	-	1793483	1793527	-0.0919681	0.970285	pheST operon leader peptide PheM	protein coding
	BW25113_RS08980	rplT	-	1793650	1794006	0.0279265	0.963525	50S ribosomal protein L20	protein coding
	BW25113_RS08985	rpmI	-	1794059	1794256	-0.0254955	0.974831	50S ribosomal protein L35	protein coding
	BW25113_RS08990	infC	-	1794353	1794895	-0.0093635	0.989516	translation initiation factor IF-3	protein coding
	BW25113_RS08995	thrS	-	1794899	1796827	-0.0168217	0.982822	threonine--tRNA ligase	protein coding
	BW25113_RS09000	espL1	+	1797351	1799250	0.0095692	-	type III secretion system effector EspL1	pseudo gene
	BW25113_RS09005	-	+	1799422	1799529	0.339068	-	hypothetical protein	protein coding
	BW25113_RS09010	ydiY	-	1799582	1800340	0.205168	0.902837	YdiY family protein	protein coding
	BW25113_RS09015	pfkB	+	1800627	1801556	-1.54307	1.65434e-16	6-phosphofructokinase II	protein coding
	BW25113_RS09020	ghoS	+	1801657	1801947	-0.178933	0.532124	type V toxin-antitoxin system endoribonuclease antitoxin GhoS	protein coding
	BW25113_RS09025	yniA	+	1802053	1802913	-0.134543	0.663827	fructosamine kinase family protein	protein coding
	BW25113_RS09030	yniB	-	1802954	1803490	-0.340898	0.290129	YniB family protein	protein coding
	BW25113_RS09035	hxpB	+	1803637	1804305	0.141696	0.923706	hexitol phosphatase HxpB	protein coding
	BW25113_RS09040	ydjM	+	1804468	1805058	-0.142462	-	metal-dependent hydrolase	protein coding
	BW25113_RS09045	tcyP	+	1805191	1806582	0.680447	2.55748e-06	cystine/sulfocysteine:cation symporter	protein coding
	BW25113_RS09050	-	-	1806586	1807389	0.230779	0.917539	hypothetical protein	protein coding
	BW25113_RS09055	cedA	-	1807678	1807941	0.18058	0.950017	cell division activator CedA	protein coding
	BW25113_RS09060	katE	+	1808124	1810385	-0.237582	0.213377	catalase HPII	protein coding
	BW25113_RS09065	chbG	-	1810643	1811392	0.554992	0.665506	chitin disaccharide deacetylase	protein coding
	BW25113_RS09070	celF	-	1811405	1812757	0.0518582	0.990375	6-phospho-beta-glucosidase	protein coding
	BW25113_RS09075	chbR	-	1812862	1813704	0.0843735	0.971764	transcriptional regulator ChbR	protein coding
	BW25113_RS09080	chbA	-	1813712	1814062	-0.183476	0.94964	PTS N,N'-diacetylchitobiose transporter subunit IIA	protein coding
	BW25113_RS09085	chbC	-	1814113	1815471	0.783802	0.179258	PTS N,N'-diacetylchitobiose transporter subunit IIC	protein coding
	BW25113_RS09090	chbB	-	1815556	1815876	0.114643	0.934899	PTS N,N'-diacetylchitobiose transporter subunit IIB	protein coding
	BW25113_RS09095	osmE	-	1816175	1816513	0.0784613	0.840284	osmotically-inducible lipoprotein OsmE	protein coding
	BW25113_RS09100	nadE	+	1816715	1817542	0.337638	0.35459	ammonia-dependent NAD(+) synthetase	protein coding
	BW25113_RS09110	cho	+	1817772	1818659	-0.183128	0.957753	excinuclease Cho	protein coding
	BW25113_RS09115	ves	-	1818619	1819194	1.07954	0.0716574	environmental stress-induced protein Ves	protein coding
	-	spy_3	-	1819317	1819364	0.157019	0.728044	spy_3	sRNA
	BW25113_RS09120	spy	-	1819397	1819882	0.104673	0.892005	ATP-independent periplasmic protein-refolding chaperone Spy	protein coding
	BW25113_RS09125	astE	-	1820212	1821180	0.183311	0.547039	succinylglutamate desuccinylase	protein coding
	BW25113_RS09130	astB	-	1821173	1822516	0.21442	0.337899	N-succinylarginine dihydrolase	protein coding
	BW25113_RS09135	astD	-	1822513	1823991	0.243945	0.232891	succinylglutamate-semialdehyde dehydrogenase	protein coding
	BW25113_RS09140	astA	-	1823988	1825022	0.351464	0.0747604	arginine N-succinyltransferase	protein coding
	BW25113_RS09145	astC	-	1825019	1826239	0.317903	0.0816661	succinylornithine/acetylornithine transaminase	protein coding
	BW25113_RS09150	xthA	+	1826685	1827491	-0.238975	0.652362	exodeoxyribonuclease III	protein coding
	BW25113_RS09155	ydjX	+	1827658	1828368	0.57172	0.760003	TVP38/TMEM64 family protein	protein coding
	BW25113_RS09160	ydjY	+	1828373	1829050	0.214696	-	lipoprotein YdjY	protein coding
	BW25113_RS09165	ydjZ	+	1829065	1829772	-0.228356	0.915985	TVP38/TMEM64 family protein	protein coding
	BW25113_RS09170	ynjA	+	1829772	1830320	0.222543	0.925878	carboxymuconolactone decarboxylase family protein	protein coding
	BW25113_RS09175	ynjB	+	1830330	1831496	0.0634341	0.983185	ABC transporter substrate-binding protein	protein coding
	BW25113_RS09180	ynjC	+	1831469	1833004	0.120706	0.956089	ABC transporter permease subunit	protein coding
	BW25113_RS09185	ynjD	+	1833004	1833657	-0.378757	0.799722	ATP-binding cassette domain-containing protein	protein coding
	BW25113_RS09190	ynjE	+	1833724	1835031	-0.162761	0.889666	thiosulfate sulfurtransferase YnjE	protein coding
	BW25113_RS09195	ynjF	-	1835040	1835660	-0.111763	0.963793	CDP-alcohol phosphatidyltransferase family protein	protein coding
	BW25113_RS09200	nudG	+	1835747	1836154	-0.0503434	0.990516	CTP pyrophosphohydrolase	protein coding
	BW25113_RS09205	ynjH	-	1836120	1836392	0.848523	0.433205	YnjH family protein	protein coding
	BW25113_RS09210	gdhA	+	1836628	1837971	0.208492	0.612014	NADP-specific glutamate dehydrogenase	protein coding
	BW25113_RS09215	ynjI	-	1838088	1839128	0.0991039	0.974831	DUF1266 domain-containing protein	protein coding
	BW25113_RS09220	topB	-	1839256	1841217	0.144756	0.720379	DNA topoisomerase III	protein coding
	BW25113_RS09225	selD	-	1841222	1842265	0.307843	0.122945	selenide, water dikinase SelD	protein coding
	BW25113_RS09235	ydjA	-	1842382	1842933	0.0173361	0.989516	NAD(P)H nitroreductase	protein coding
	BW25113_RS09245	sppA	+	1843094	1844950	0.167721	0.751474	signal peptide peptidase SppA	protein coding
	BW25113_RS09250	ansA	+	1845117	1846133	0.0402736	0.982822	asparaginase	protein coding
	BW25113_RS09255	pncA	+	1846144	1846785	0.102455	0.947839	bifunctional pyrazinamidase/nicotinamidase	protein coding
	BW25113_RS09260	ydjE	-	1846878	1848236	0.292933	-	MFS transporter	protein coding
	BW25113_RS09265	ydjF	-	1848353	1849111	0.0971085	0.959158	DeoR/GlpR family DNA-binding transcription regulator	protein coding
	BW25113_RS09270	ydjG	-	1849248	1850228	0.0452832	0.990516	NADH-dependent methylglyoxal reductase	protein coding
	BW25113_RS09275	ydjH	-	1850238	1851185	0.916668	-	sugar kinase	protein coding
	BW25113_RS09280	ydjI	-	1851190	1852026	-0.232775	-	ketose-bisphosphate aldolase	protein coding
	BW25113_RS09285	ydjJ	-	1852047	1853090	-0.697141	-	NAD(P)-dependent alcohol dehydrogenase	protein coding
	BW25113_RS09290	ydjK	-	1853107	1854486	-0.285268	-	MFS transporter	protein coding
	BW25113_RS09295	ydjL	-	1854513	1855589	-0.295667	-	zinc-binding dehydrogenase	protein coding
	BW25113_RS09300	yeaC	-	1855959	1856231	0.225251	0.653379	YeaC family protein	protein coding
	BW25113_RS09305	msrB	-	1856273	1856686	0.200479	0.416296	peptide-methionine (R)-S-oxide reductase MsrB	protein coding
	BW25113_RS09310	gapA	+	1857028	1858023	-0.116517	0.599605	glyceraldehyde-3-phosphate dehydrogenase	protein coding
	BW25113_RS09315	yeaD	+	1858107	1858991	-0.214702	0.621164	D-hexose-6-phosphate mutarotase	protein coding
	BW25113_RS09320	yeaE	-	1859039	1859893	0.221358	0.768361	methylglyoxal reductase YeaE	protein coding
	BW25113_RS09325	mipA	-	1859983	1860729	0.128307	0.728949	scaffolding protein MipA	protein coding
	BW25113_RS09330	yeaG	+	1861165	1863099	-0.25153	0.156292	protein kinase YeaG	protein coding
	BW25113_RS09335	yeaH	+	1863212	1864495	-0.23839	0.272233	YeaH/YhbH family protein	protein coding
	BW25113_RS09340	cdgI	+	1864642	1866117	-2.34924	-	GGDEF domain-containing protein	protein coding
	BW25113_RS09345	dgcJ	+	1866298	1867788	0.023082	0.989516	diguanylate cyclase DgcJ	protein coding
	BW25113_RS09350	yeaK	+	1867831	1868334	0.160132	0.897222	mischarged aminoacyl-tRNA deacylase	protein coding
	BW25113_RS09355	-	-	1868335	1868439	-0.833487	-	hypothetical protein	protein coding
	BW25113_RS09360	yeaL	+	1868609	1869055	0.0177592	-	DUF441 domain-containing protein	protein coding
	BW25113_RS09365	nimR	-	1869012	1869833	-0.229636	0.903481	DNA-binding transcriptional regulator NimR	protein coding
	BW25113_RS09370	nimT	+	1869930	1871111	0.034105	0.993488	2-nitroimidazole transporter	protein coding
	BW25113_RS09375	yeaO	+	1871166	1871513	0.0642133	0.967712	DUF488 domain-containing protein	protein coding
	BW25113_RS09380	yoaF	-	1871535	1871789	0.421328	0.824667	DUF333 domain-containing lipoprotein YoaF	protein coding
	BW25113_RS09385	dgcP	+	1871972	1872997	0.0094164	0.997618	diguanylate cyclase DgcP	protein coding
	BW25113_RS09390	yoaK	+	1873030	1873128	0.313743	0.910587	YoaK family small membrane protein	protein coding
	BW25113_RS25115	yoaJ	+	1873131	1873205	0.554259	0.716396	protein YoaJ	protein coding
	BW25113_RS09395	yeaQ	-	1873264	1873512	-0.524351	5.43512e-06	GlsB/YeaQ/YmgE family stress response membrane protein	protein coding
	BW25113_RS09400	yoaG	-	1873660	1873842	-0.244314	0.897222	DUF1869 domain-containing protein	protein coding
	BW25113_RS09405	yeaR	-	1873846	1874205	-0.182629	0.934065	DUF1971 domain-containing protein YeaR	protein coding
	BW25113_RS09410	leuE	-	1874378	1875016	0.22247	0.889934	leucine efflux protein LeuE	protein coding
	BW25113_RS09415	dmlR	-	1875143	1876066	0.429429	0.441812	DNA-binding transcriptional regulator DmlR	protein coding
	BW25113_RS09420	dmlA	+	1876169	1877254	0.255228	0.934552	multifunctional D-malate/3-isopropylmalate/tartarate dehydrogenase	protein coding
	BW25113_RS09425	yeaV	+	1877409	1878890	0.633297	-	BCCT family transporter YeaV	pseudo gene
	BW25113_RS09430	yeaW	+	1878922	1880046	-0.260364	-	carnitine monooxygenase subunit YeaW	protein coding
	BW25113_RS09435	yeaX	+	1880102	1881067	-0.0154867	0.999218	carnitine monooxygenase subunit YeaX	protein coding
	BW25113_RS09440	rnd	-	1881121	1882236	0.405478	0.27474	ribonuclease D	protein coding
	-	sroD	-	1882274	1882359	0.209613	0.666573	sroD	sRNA
	BW25113_RS09445	fadD	-	1882318	1884003	0.497808	0.00377353	long-chain-fatty-acid--CoA ligase FadD	protein coding
	BW25113_RS09450	yeaY	-	1884208	1884789	-0.046237	0.97867	Slp family lipoprotein YeaY	protein coding
	BW25113_RS09455	tsaB	-	1884829	1885524	0.102043	0.928472	tRNA (adenosine(37)-N6)-threonylcarbamoyltransferase complex dimerization subunit type 1 TsaB	protein coding
	BW25113_RS09460	yoaA	-	1885582	1887492	0.0044685	0.999218	ATP-dependent DNA helicase	protein coding
	BW25113_RS09465	yoaB	+	1887624	1887968	0.30371	0.532577	RidA family protein	protein coding
	BW25113_RS09470	yoaC	+	1888390	1888689	-0.353106	0.0338034	DUF1889 family protein	protein coding
	BW25113_RS09475	yoaH	-	1888809	1888988	0.27783	0.698999	YoaH family protein	protein coding
	BW25113_RS09480	pabB	+	1889062	1890423	0.1454	0.897222	aminodeoxychorismate synthase component 1	protein coding
	BW25113_RS09485	nudL	+	1890427	1891005	-0.243048	0.698999	CoA pyrophosphatase	protein coding
	BW25113_RS09490	sdaA	+	1891189	1892553	0.272171	0.0825846	L-serine ammonia-lyase	protein coding
	BW25113_RS09495	pdeD	+	1892684	1894282	-0.331559	0.559023	cyclic diguanylate phosphodiesterase	protein coding
	BW25113_RS09500	yoaE	-	1894286	1895842	0.211475	0.81596	CNNM family cation transport protein YoaE	protein coding
	BW25113_RS09510	manX	+	1896305	1897276	0.136528	0.551282	PTS mannose transporter subunit IIAB	protein coding
	BW25113_RS09515	manY	+	1897339	1898139	0.126972	0.694851	PTS mannose transporter subunit IIC	protein coding
	BW25113_RS09520	manZ	+	1898152	1899003	0.121459	0.666573	PTS mannose transporter subunit IID	protein coding
	BW25113_RS09525	yobD	+	1899058	1899516	-0.308892	0.768999	DUF986 family protein	protein coding
	BW25113_RS09535	mntP	+	1899945	1900511	-0.842517	-	manganese efflux pump MntP	protein coding
	BW25113_RS09540	rlmA	-	1900508	1901317	-0.0995593	0.955449	23S rRNA (guanine(745)-N(1))-methyltransferase	protein coding
	BW25113_RS09545	cspE	-	1901483	1901692	-0.175178	0.187114	transcription antiterminator/RNA stability regulator CspE	protein coding
	BW25113_RS09550	yobF	-	1901705	1901848	-0.14908	0.52119	YobF family protein	protein coding
	BW25113_RS09560	yebO	-	1902518	1902805	-0.167328	0.682494	YebO family protein	protein coding
	BW25113_RS09565	mgrB	-	1902880	1903023	0.068536	0.963793	PhoP/PhoQ regulator MgrB	protein coding
	BW25113_RS09570	yobH	+	1903182	1903421	-0.169627	0.836454	YobH family protein	protein coding
	BW25113_RS09575	kdgR	-	1903565	1904356	0.0574413	0.96715	DNA-binding transcriptional regulator KdgR	protein coding
	BW25113_RS09580	yebQ	+	1904533	1905906	0.219185	0.950221	MFS transporter	protein coding
	BW25113_RS09585	htpX	-	1905952	1906833	0.233651	0.447673	protease HtpX	protein coding
	BW25113_RS09590	prc	-	1907025	1909073	-0.047679	0.929494	carboxy terminal-processing peptidase	protein coding
	BW25113_RS09595	proQ	-	1909093	1909791	-0.0155765	0.987216	RNA chaperone ProQ	protein coding
	BW25113_RS09600	msrC	-	1909888	1910385	-0.0829727	0.884987	L-methionine (R)-S-oxide reductase	protein coding
	BW25113_RS09605	yebS	+	1910515	1911798	-0.403887	0.0939627	membrane integrity lipid transport subunit YebS	protein coding
	BW25113_RS09610	yebT	+	1911767	1914400	-0.0792285	0.927015	lipid-binding membrane homeostasis protein YebT	protein coding
	BW25113_RS09615	rsmF	+	1914480	1915919	0.187747	0.917539	16S rRNA (cytosine(1407)-C(5))-methyltransferase RsmF	protein coding
	BW25113_RS09620	yebV	+	1916037	1916273	-0.256857	0.0816661	DUF1480 family protein	protein coding
	BW25113_RS09625	yebW	+	1916378	1916569	-0.434264	0.182927	YebW family protein	protein coding
	BW25113_RS09630	pphA	-	1916570	1917226	-0.620179	0.157891	protein-serine/threonine phosphatase	protein coding
	-	ryeA	+	1917323	1917594	-0.181968	0.275268	ryeA	sRNA
	-	sdsR	-	1917361	1917464	-0.344851	0.864414	sdsR	sRNA
	BW25113_RS09640	yebY	-	1917622	1917963	0.0433915	0.982246	YebY family protein	protein coding
	BW25113_RS09645	copD	-	1917976	1918848	0.121681	0.897798	copper homeostasis membrane protein CopD	protein coding
	BW25113_RS09650	yobA	-	1918852	1919226	0.0177698	0.991461	CopC domain-containing protein YobA	protein coding
	BW25113_RS09655	holE	+	1919365	1919595	0.0026064	0.999218	DNA polymerase III subunit theta	protein coding
	BW25113_RS09660	yobB	+	1919697	1920353	-0.437831	0.447673	carbon-nitrogen hydrolase family protein	protein coding
	BW25113_RS09665	exoX	+	1920377	1921039	-0.0840068	0.963793	exodeoxyribonuclease X	protein coding
	BW25113_RS09670	ptrB	-	1921036	1923096	-0.256021	0.593963	oligopeptidase B	protein coding
	BW25113_RS09675	yebE	-	1923305	1923964	0.218776	0.851893	tellurite resistance TerB family protein	protein coding
	BW25113_RS09685	yebF	-	1924291	1924647	-0.104635	0.751474	protein YebF	protein coding
	BW25113_RS09690	yebG	-	1924714	1925004	0.37505	0.632917	DNA damage-inducible protein YebG	protein coding
	BW25113_RS09695	purT	+	1925138	1926316	0.424822	-	formate-dependent phosphoribosylglycinamide formyltransferase	protein coding
	BW25113_RS09700	kdgA	-	1926372	1927013	-0.223562	0.713355	bifunctional 4-hydroxy-2-oxoglutarate aldolase/2-dehydro-3-deoxy-phosphogluconate aldolase	protein coding
	BW25113_RS09705	edd	-	1927050	1928861	-0.108076	0.948068	phosphogluconate dehydratase	protein coding
	BW25113_RS09710	zwf	-	1929096	1930571	0.0054147	0.997618	glucose-6-phosphate dehydrogenase	protein coding
	BW25113_RS09720	hexR	+	1930909	1931778	0.293443	0.374561	DNA-binding transcriptional regulator HexR	protein coding
	BW25113_RS09725	pyk	+	1931906	1933348	0.167832	0.576188	pyruvate kinase	protein coding
	BW25113_RS09730	lpxM	-	1933479	1934450	-0.708335	0.00293486	lauroyl-Kdo(2)-lipid IV(A) myristoyltransferase	protein coding
	BW25113_RS09735	mepM	-	1934570	1935892	0.122767	0.823422	murein DD-endopeptidase MepM	protein coding
	BW25113_RS09740	znuA	-	1935908	1936840	0.0711435	0.934567	zinc ABC transporter substrate-binding protein ZnuA	protein coding
	BW25113_RS09745	znuC	+	1936919	1937674	0.48078	0.389636	zinc ABC transporter ATP-binding protein ZnuC	protein coding
	BW25113_RS09750	znuB	+	1937671	1938456	-0.323904	0.813545	zinc ABC transporter permease subunit ZnuB	protein coding
	BW25113_RS09755	ruvB	-	1938603	1939613	0.107215	0.925878	Holliday junction branch migration DNA helicase RuvB	protein coding
	BW25113_RS09760	ruvA	-	1939622	1940233	0.2849	0.692936	Holliday junction branch migration protein RuvA	protein coding
	BW25113_RS25125	yobI	-	1940372	1940437	-0.334847	-	stress response small protein YobI	protein coding
	BW25113_RS09765	yebB	+	1940508	1941110	0.714618	-	YebB family permuted papain-like enzyme	protein coding
	BW25113_RS09770	ruvC	-	1941112	1941633	-0.0835974	0.950017	crossover junction endodeoxyribonuclease RuvC	protein coding
	BW25113_RS09775	yebC	-	1941668	1942408	0.154309	0.735031	YebC/PmpR family DNA-binding transcriptional regulator	protein coding
	BW25113_RS09780	nudB	-	1942437	1942889	0.102293	0.889934	dihydroneopterin triphosphate diphosphatase	protein coding
	BW25113_RS09785	aspS	-	1943007	1944779	-0.0100222	0.990516	aspartate--tRNA ligase	protein coding
	BW25113_RS09790	yecD	+	1945089	1945655	-0.539438	0.34568	hydrolase	protein coding
	BW25113_RS09795	yecE	+	1945652	1946470	-0.216179	0.897222	DUF72 domain-containing protein	protein coding
	BW25113_RS09800	yecN	+	1946523	1946918	-0.208309	0.557593	MAPEG family protein	protein coding
	BW25113_RS09805	cmoA	+	1946959	1947702	-0.0561745	0.974831	carboxy-S-adenosyl-L-methionine synthase CmoA	protein coding
	BW25113_RS09810	cmoB	+	1947699	1948670	-0.137233	0.88306	tRNA 5-methoxyuridine(34)/uridine 5-oxyacetic acid(34) synthase CmoB	protein coding
	BW25113_RS09815	torZ	-	1948835	1951264	-0.105126	0.974831	trimethylamine N-oxide reductase TorZ	protein coding
	BW25113_RS09820	torY	-	1951289	1952389	0.0350656	-	NapC/NirT family cytochrome c	protein coding
	-	micL	-	1952698	1952777	-0.22602	0.447325	micL	sRNA
	BW25113_RS09825	cutC	-	1952777	1953523	-0.502744	0.0057171	copper homeostasis protein CutC	protein coding
	BW25113_RS09830	yecM	-	1953537	1954103	-0.262676	0.818857	VOC family protein	protein coding
	BW25113_RS09835	argS	+	1954319	1956052	-0.075354	0.925878	arginine--tRNA ligase	protein coding
	BW25113_RS26165	yecV	-	1956094	1956138	0.523983	-	protein YecV	protein coding
	BW25113_RS09840	yecT	+	1956229	1956717	0.102076	-	lysozyme inhibitor LprI family protein	protein coding
	BW25113_RS09845	flhe	-	1956837	1957229	1.70585	-	flagellar protein FlhE	protein coding
	BW25113_RS09850	flhA	-	1957229	1959307	-0.0438872	-	flagellar biosynthesis protein FlhA	protein coding
	BW25113_RS09855	flhB	-	1959300	1960448	1.27025	-	flagellar biosynthesis protein FlhB	protein coding
	BW25113_RS09860	cheZ	-	1960650	1961294	1.75639	6.46091e-12	protein phosphatase CheZ	protein coding
	BW25113_RS09865	cheY	-	1961305	1961694	1.79022	7.86686e-11	chemotaxis response regulator CheY	protein coding
	BW25113_RS09870	cheB	-	1961709	1962758	2.12259	0.0127424	protein-glutamate methylesterase/protein glutamine deamidase	protein coding
	BW25113_RS09875	cheR	-	1962761	1963621	2.12255	3.31552e-14	protein-glutamate O-methyltransferase CheR	protein coding
	BW25113_RS09880	tap	-	1963640	1965241	2.13182	1.69054e-31	methyl-accepting chemotaxis protein IV	protein coding
	BW25113_RS09885	tar	-	1965287	1966948	1.96733	1.01422e-23	methyl-accepting chemotaxis protein II	protein coding
	BW25113_RS09890	cheW	-	1967093	1967596	1.8547	2.97299e-20	chemotaxis protein CheW	protein coding
	BW25113_RS09895	cheA	-	1967617	1969581	1.88407	1.76575e-25	chemotaxis protein CheA	protein coding
	BW25113_RS09900	motB	-	1969586	1970512	2.10236	1.93823e-19	flagellar motor protein MotB	protein coding
	BW25113_RS09905	motA	-	1970509	1971396	1.92841	4.65195e-23	flagellar motor stator protein MotA	protein coding
	-	motA_5	-	1971465	1971559	2.25564	1.25005e-12	motA_5	sRNA
	BW25113_RS09910	flhC	-	1971523	1972101	0.89273	0.0435042	flagellar transcriptional regulator FlhC	protein coding
	BW25113_RS09915	flhD	-	1972104	1972454	0.775182	0.114758	flagellar transcriptional regulator FlhD	protein coding
	BW25113_RS09920	uspC	+	1973234	1973662	-0.839425	0.000341412	universal stress protein UspC	protein coding
	BW25113_RS09925	otsA	-	1973669	1975093	-0.448291	0.00193728	alpha,alpha-trehalose-phosphate synthase	protein coding
	BW25113_RS09930	otsB	-	1975068	1975868	-0.44808	0.0244415	trehalose-phosphatase	protein coding
	BW25113_RS09935	araH	-	1976035	1977021	0.159736	0.943863	arabinose ABC transporter permease AraH	protein coding
	BW25113_RS09940	araG	-	1977036	1978550	0.540002	0.464322	arabinose ABC transporter ATP-binding protein AraG	protein coding
	BW25113_RS09945	araF	-	1978620	1979609	0.830445	0.0226298	arabinose ABC transporter substrate-binding protein AraF	protein coding
	BW25113_RS09950	ftnB	+	1980406	1980909	0.0581785	0.974831	non-heme ferritin-like protein	protein coding
	BW25113_RS09955	yecJ	-	1980988	1981239	-0.515202	0.750038	DUF2766 domain-containing protein	protein coding
	-	isrB	-	1981320	1981479	-1.26142	4.58519e-07	isrB	sRNA
	BW25113_RS25130	azuC	-	1981354	1981440	NA	-	stress response protein AzuC	protein coding
	BW25113_RS09965	yecR	+	1981703	1982026	1.22086	-	YecR-like lipofamily protein	protein coding
	BW25113_RS09970	ftnA	+	1982197	1982694	-0.0100684	0.999218	non-heme ferritin	protein coding
	BW25113_RS09975	yecH	-	1982732	1982971	-0.448018	0.561822	YecH family protein	protein coding
	BW25113_RS09980	tyrP	+	1983162	1984373	-0.36331	0.598045	tyrosine transporter TyrP	protein coding
	BW25113_RS09985	yecA	-	1984435	1985100	-0.126467	0.819062	UPF0149 family protein YecA	protein coding
	-	leuZ	-	1985229	1985295	-0.0151066	0.990516	leuZ	sRNA
	BW25113_RS10005	pgsA	-	1985750	1986298	0.038948	0.985751	CDP-diacylglycerol--glycerol-3-phosphate 3-phosphatidyltransferase	protein coding
[truncated: 2,520 more rows]
